# Supplementary material for: CAS Common Chemistry in 2021: Expanding Access to Trusted Chemical Information for the Scientific Community
Source: J Chem Inf Model. 2022 May 13;62(11):2737–43. doi: 10.1021/acs.jcim.2c00268 (PMC9199008; doi:10.1021/acs.jcim.2c00268)
Supplement: Supplementary file 1 — ci2c00268_si_001.zip [file ci2c00268_si_001.zip]

Archive with 7 entries (7 files):
- SI_DetailExample.json
- SI_DetailSchema.json
- SI_ExportExample.mol
- SI_Queries_Java.java
- SI_Queries_Python.py
- SI_SearchExample.json
- SI_SearchSchema.json
