# Supplementary material for: CAS Common Chemistry in 2021: Expanding Access to Trusted Chemical Information for the Scientific Community
Source: J Chem Inf Model. 2022 May 13;62(11):2737–43. doi: 10.1021/acs.jcim.2c00268 (PMC9199008; doi:10.1021/acs.jcim.2c00268)
Supplement: Supplementary file 1 — ci2c00268_si_001.zip [file ci2c00268_si_001.zip › SI_DetailExample.json]

{
    "uri":"substance/pt/624839",
    "rn":"624-83-9",
    "name":"Methyl isocyanate",
    "image":"<svg width=\"109.17\" viewBox=\"0 0 3639 1351\" text-rendering=\"auto\" stroke-width=\"1\" stroke-opacity=\"1\" stroke-miterlimit=\"10\" stroke-linejoin=\"miter\" stroke-linecap=\"square\" stroke-dashoffset=\"0\" stroke-dasharray=\"none\" stroke=\"black\" shape-rendering=\"auto\" image-rendering=\"auto\" height=\"40.53\" font-weight=\"normal\" font-style=\"normal\" font-size=\"12\" font-family=\"'Dialog'\" fill-opacity=\"1\" fill=\"black\" color-rendering=\"auto\" color-interpolation=\"auto\" xmlns=\"http://www.w3.org/2000/svg\"><g><g stroke=\"white\" fill=\"white\"><rect y=\"0\" x=\"0\" width=\"3639\" stroke=\"none\" height=\"1351\"/></g><g transform=\"translate(32866,32758)\" text-rendering=\"geometricPrecision\" stroke-width=\"44\" stroke-linejoin=\"round\" stroke-linecap=\"round\"><line y2=\"-32494\" y1=\"-32494\" x2=\"-30752\" x1=\"-31425\" fill=\"none\"/><line y2=\"-32352\" y1=\"-32352\" x2=\"-30752\" x1=\"-31425\" fill=\"none\"/><line y2=\"-32494\" y1=\"-32494\" x2=\"-29706\" x1=\"-30376\" fill=\"none\"/><line y2=\"-32352\" y1=\"-32352\" x2=\"-29706\" x1=\"-30376\" fill=\"none\"/><line y2=\"-32066\" y1=\"-32315\" x2=\"-32231\" x1=\"-31800\" fill=\"none\"/><text y=\"-32242\" xml:space=\"preserve\" x=\"-30717\" stroke=\"none\" font-size=\"433.3333\" font-family=\"sans-serif\">C</text><text y=\"-32242\" xml:space=\"preserve\" x=\"-31766\" stroke=\"none\" font-size=\"433.3333\" font-family=\"sans-serif\">N</text><text y=\"-32242\" xml:space=\"preserve\" x=\"-29668\" stroke=\"none\" font-size=\"433.3333\" font-family=\"sans-serif\">O</text><text y=\"-31668\" xml:space=\"preserve\" x=\"-32762\" stroke=\"none\" font-size=\"433.3333\" font-family=\"sans-serif\">CH</text><text y=\"-31578\" xml:space=\"preserve\" x=\"-32185\" stroke=\"none\" font-size=\"313.3333\" font-family=\"sans-serif\">3</text></g></g></svg>",
    "inchi":"InChI=1S/C2H3NO/c1-3-2-4/h1H3",
    "inchiKey":"InChIKey=HAMGRBXTJNITHG-UHFFFAOYSA-N",
    "smile":"C(=NC)=O",
    "canonicalSmile":"O=C=NC",
    "molecularFormula":"C<sub>2</sub>H<sub>3</sub>NO",
    "molecularMass":"57.05",
    "experimentalProperties":[
        {
            "name":"Boiling Point",
            "property":"39.1-40.1 °C",
            "sourceNumber":1
        },
        {
            "name":"Melting Point",
            "property":"-45 °C",
            "sourceNumber":1
        },
        {
            "name":"Density",
            "property":"0.9599 g/cm<sup>3</sup> @ Temp: 20 °C",
            "sourceNumber":1
        }
    ],
    "propertyCitations":[
        {
            "docUri":"",
            "sourceNumber":1,
            "source":"Hazardous Substances Data Bank data were obtained from the National Library of Medicine (US)"
        }
    ],
    "synonyms":[
        "Methane, isocyanato-",
        "Isocyanic acid, methyl ester",
        "Isocyanatomethane",
        "Methyl isocyanate",
        "MIC",
        "NSC 64323",
        "(Methylimino)(oxo)methane"
    ],
    "replacedRns":[
        
    ],
    "hasMolfile":true
}
