# Supplementary material for: CAS Common Chemistry in 2021: Expanding Access to Trusted Chemical Information for the Scientific Community
Source: J Chem Inf Model. 2022 May 13;62(11):2737–43. doi: 10.1021/acs.jcim.2c00268 (PMC9199008; doi:10.1021/acs.jcim.2c00268)
Supplement: Supplementary file 1 — ci2c00268_si_001.zip [file ci2c00268_si_001.zip › SI_DetailSchema.json]

{
    "$schema":"http://json-schema.org/draft-04/schema#",
    "type":"object",
    "properties":{
        "uri":{
            "type":"string"
        },
        "rn":{
            "type":"string"
        },
        "name":{
            "type":"string"
        },
        "image":{
            "type":"string"
        },
        "inchi":{
            "type":"string"
        },
        "inchiKey":{
            "type":"string"
        },
        "smile":{
            "type":"string"
        },
        "canonicalSmile":{
            "type":"string"
        },
        "molecularFormula":{
            "type":"string"
        },
        "molecularMass":{
            "type":"string"
        },
        "experimentalProperties":{
            "type":"array",
            "items":{
                "type":"object",
                "properties":{
                    "name":{
                        "type":"string"
                    },
                    "property":{
                        "type":"string"
                    },
                    "sourceNumber":{
                        "type":"integer"
                    }
                },
                "required":[
                    "name",
                    "property",
                    "sourceNumber"
                ]
            }
        },
        "propertyCitations":{
            "type":"array",
            "items":{
                "type":"object",
                "properties":{
                    "docUri":{
                        "type":"string"
                    },
                    "sourceNumber":{
                        "type":"integer"
                    },
                    "source":{
                        "type":"string"
                    }
                },
                "required":[
                    "docUri",
                    "sourceNumber",
                    "source"
                ]
            }
        },
        "synonyms":{
            "type":"array",
            "items":{
                "type":"string"
            }
        },
        "replacedRns":{
            "type":"array",
            "items":{
                "type":"string"
            }
        },
        "hasMolfile":{
            "type":"boolean"
        }
    },
    "required":[
        "uri",
        "rn",
        "name",
        "image",
        "inchi",
        "inchiKey",
        "smile",
        "canonicalSmile",
        "molecularFormula",
        "molecularMass",
        "experimentalProperties",
        "propertyCitations",
        "synonyms",
        "replacedRns",
        "hasMolfile"
    ]
}
