# Supplementary material for: CAS Common Chemistry in 2021: Expanding Access to Trusted Chemical Information for the Scientific Community
Source: J Chem Inf Model. 2022 May 13;62(11):2737–43. doi: 10.1021/acs.jcim.2c00268 (PMC9199008; doi:10.1021/acs.jcim.2c00268)
Supplement: Supplementary file 1 — ci2c00268_si_001.zip [file ci2c00268_si_001.zip › SI_Queries_Java.java]

package common_chemistry;

import java.io.File;
import java.util.List;

import kong.unirest.Unirest;

public class CommonChemistryQueries {
	
	public static class DetailQueryResponse {
		public String uri;
		public String rn;
		public String name;
		public String image;
		public String inchi;
		public String inchiKey;
		public String smile;
		public String canonicalSmile;
		public String molecularFormula;
		public String molecularMass;
		public boolean hasMolfile;
		
		public List<ExperimentalProperty> experimentalProperties;
		public List<PropertyCitation> propertyCitations;
		
		public List<String> synonyms;
		public List<String> replacedRns;
	}
	
	public static class ExperimentalProperty {
		public String name;
		public String property;
		public int sourceNumber;
	}
	
	public static class PropertyCitation {
		public String docUri;
		public int sourceNumber;
		public String source;
	}
	
	public static class SearchQueryResponse {
		public int count;
		public List<Result> results;
	}
	
	public static class Result {
		public String rn;
		public String name;
		public String image;
	}
	
	// Cap on results per page = 50, reduce for performance if needed
	// API documentation says cap = 100, but it's wrong
	private static final int LIMIT = 50;
	private static final String COMMON_CHEMISTRY_API_URL = "https://commonchemistry.cas.org/api";

	public static SearchQueryResponse querySearchOnePage(String query, int offset) {
		SearchQueryResponse response = Unirest.get(COMMON_CHEMISTRY_API_URL + "/search")
				.queryString("q", query)
				.queryString("limit", LIMIT)
				.queryString("offset", offset)
				.asObject(SearchQueryResponse.class)
				.getBody();
	
		return response;
	}

	public static List<Result> querySearchAllPages(String query) {
		SearchQueryResponse page = querySearchOnePage(query, 0);
		int count = page.count;
		List<Result> results = page.results;
		
		int offset = LIMIT;
		while (offset < count) {
			page = querySearchOnePage(query, offset);
			results.addAll(page.results);
			offset += LIMIT;
		}
		
		if (results.size() < count) {
			System.out.println("Warning: Missing results");
		}
		
		return results;
	}

	public static DetailQueryResponse queryDetailByCasrn(String casrn) {
		DetailQueryResponse response = Unirest.get(COMMON_CHEMISTRY_API_URL + "/detail")
				.queryString("cas_rn", casrn)
				.asObject(DetailQueryResponse.class)
				.getBody();

		return response;
	}
	
	public static DetailQueryResponse queryDetailByUri(String uri) {
		DetailQueryResponse response = Unirest.get(COMMON_CHEMISTRY_API_URL + "/detail")
				.queryString("uri", uri)
				.asObject(DetailQueryResponse.class)
				.getBody();

		return response;
	}
	
	public static String queryExportAsString(String uri) {
		return Unirest.get(COMMON_CHEMISTRY_API_URL + "/export")
				.queryString("uri", uri)
				.asString()
				.getBody();
	}
	
	public static File queryExportAsFile(String uri, String exportFilePath) {
		return Unirest.get(COMMON_CHEMISTRY_API_URL + "/export")
				.queryString("uri", uri)
				.asFile(exportFilePath)
				.getBody();
	}
}
