# Supplementary material for: CAS Common Chemistry in 2021: Expanding Access to Trusted Chemical Information for the Scientific Community
Source: J Chem Inf Model. 2022 May 13;62(11):2737–43. doi: 10.1021/acs.jcim.2c00268 (PMC9199008; doi:10.1021/acs.jcim.2c00268)
Supplement: Supplementary file 1 — ci2c00268_si_001.zip [file ci2c00268_si_001.zip › SI_Queries_Python.py]

import requests

# Cap on results per page = 50, reduce for performance if needed
# API documentation says cap = 100, but it's wrong
LIMIT = 50
COMMON_CHEMISTRY_API_URL = "https://commonchemistry.cas.org/api"


def query_search_one_page(query, offset):
    url = COMMON_CHEMISTRY_API_URL + "/search"
    payload = {'q': query, 'limit': LIMIT, 'offset': offset}
    response = requests.get(url, params=payload)
    return response.json()


def query_search_all_pages(query):
    page = query_search_one_page(query, 0)
    count = page['count']
    results = page['results']

    offset = LIMIT
    while offset < count:
        page = query_search_one_page(query, offset)
        results.extend(page['results'])
        offset += LIMIT

    if len(results) < count:
        print('Warning: Missing results')

    return results


def query_detail_by_casrn(casrn):
    url = COMMON_CHEMISTRY_API_URL + "/detail"
    payload = {'cas_rn': casrn}
    response = requests.get(url, params=payload)
    return response.json()


def query_detail_by_uri(uri):
    url = COMMON_CHEMISTRY_API_URL + "/detail"
    payload = {'uri': uri}
    response = requests.get(url, params=payload)
    return response.json()


def query_export_as_string(uri):
    url = COMMON_CHEMISTRY_API_URL + "/export"
    payload = {'uri': uri}
    response = requests.get(url, params=payload)
    return response.content


def query_export_as_file(uri, export_file_path):
    url = COMMON_CHEMISTRY_API_URL + "/export"
    payload = {'uri': uri}
    response = requests.get(url, params=payload)
    with open(export_file_path, 'wb') as export_file:
        export_file.write(response.content)
        
