# Supplementary material for: CAS Common Chemistry in 2021: Expanding Access to Trusted Chemical Information for the Scientific Community
Source: J Chem Inf Model. 2022 May 13;62(11):2737–43. doi: 10.1021/acs.jcim.2c00268 (PMC9199008; doi:10.1021/acs.jcim.2c00268)
Supplement: Supplementary file 1 — ci2c00268_si_001.zip [file ci2c00268_si_001.zip › SI_SearchExample.json]

{
    "count":8481,
    "results":[
        {
            "rn":"1000175-85-8",
            "name":"Methyl 4,5-dihydro-5-oxopyrazolo[1,5-<em>a</em>]quinazoline-3-carboxylate",
            "image":"<svg width=\"252.84\" viewBox=\"0 0 8428 5656\" text-rendering=\"auto\" stroke-width=\"1\" stroke-opacity=\"1\" stroke-miterlimit=\"10\" stroke-linejoin=\"miter\" stroke-linecap=\"square\" stroke-dashoffset=\"0\" stroke-dasharray=\"none\" stroke=\"black\" shape-rendering=\"auto\" image-rendering=\"auto\" height=\"169.68\" font-weight=\"normal\" font-style=\"normal\" font-size=\"12\" font-family=\"'Dialog'\" fill-opacity=\"1\" fill=\"black\" color-rendering=\"auto\" color-interpolation=\"auto\" xmlns=\"http://www.w3.org/2000/svg\"><g><g stroke=\"white\" fill=\"white\"><rect y=\"0\" x=\"0\" width=\"8428\" stroke=\"none\" height=\"5656\"/></g><g transform=\"translate(32866,32866)\" text-rendering=\"geometricPrecision\" stroke-width=\"44\" stroke-linejoin=\"round\" stroke-linecap=\"round\"><line y2=\"-29157\" y1=\"-30139\" x2=\"-27716\" x1=\"-27716\" fill=\"none\"/><line y2=\"-30960\" y1=\"-30466\" x2=\"-26673\" x1=\"-27528\" fill=\"none\"/><line y2=\"-30469\" y1=\"-30850\" x2=\"-27903\" x1=\"-28568\" fill=\"none\"/><line y2=\"-29157\" y1=\"-29157\" x2=\"-29798\" x1=\"-27716\" fill=\"none\"/><line y2=\"-29328\" y1=\"-29328\" x2=\"-29536\" x1=\"-27976\" fill=\"none\"/><line y2=\"-29157\" y1=\"-28666\" x2=\"-27716\" x1=\"-26860\" fill=\"none\"/><line y2=\"-30359\" y1=\"-30960\" x2=\"-25633\" x1=\"-26673\" fill=\"none\"/><line y2=\"-32162\" y1=\"-30960\" x2=\"-26673\" x1=\"-26673\" fill=\"none\"/><line y2=\"-32011\" y1=\"-31110\" x2=\"-26502\" x1=\"-26502\" fill=\"none\"/><line y2=\"-30850\" y1=\"-30359\" x2=\"-28943\" x1=\"-29798\" fill=\"none\"/><line y2=\"-30642\" y1=\"-30272\" x2=\"-28964\" x1=\"-29605\" fill=\"none\"/><line y2=\"-30359\" y1=\"-29157\" x2=\"-29798\" x1=\"-29798\" fill=\"none\"/><line y2=\"-28779\" y1=\"-29157\" x2=\"-26291\" x1=\"-25633\" fill=\"none\"/><line y2=\"-29157\" y1=\"-30359\" x2=\"-25633\" x1=\"-25633\" fill=\"none\"/><line y2=\"-30359\" y1=\"-30960\" x2=\"-25633\" x1=\"-24590\" fill=\"none\"/><line y2=\"-30581\" y1=\"-31032\" x2=\"-25586\" x1=\"-24806\" fill=\"none\"/><line y2=\"-32762\" y1=\"-32162\" x2=\"-25633\" x1=\"-26673\" fill=\"none\"/><line y2=\"-30960\" y1=\"-32162\" x2=\"-24590\" x1=\"-24590\" fill=\"none\"/><line y2=\"-32162\" y1=\"-32762\" x2=\"-24590\" x1=\"-25633\" fill=\"none\"/><line y2=\"-32089\" y1=\"-32540\" x2=\"-24806\" x1=\"-25586\" fill=\"none\"/><line y2=\"-28634\" y1=\"-29157\" x2=\"-30706\" x1=\"-29798\" fill=\"none\"/><line y2=\"-28805\" y1=\"-29218\" x2=\"-24879\" x1=\"-25598\" fill=\"none\"/><line y2=\"-28680\" y1=\"-29096\" x2=\"-24948\" x1=\"-25667\" fill=\"none\"/><line y2=\"-29050\" y1=\"-28634\" x2=\"-31425\" x1=\"-30706\" fill=\"none\"/><line y2=\"-28802\" y1=\"-29050\" x2=\"-32231\" x1=\"-31800\" fill=\"none\"/><line y2=\"-27805\" y1=\"-28634\" x2=\"-30633\" x1=\"-30633\" fill=\"none\"/><line y2=\"-27805\" y1=\"-28634\" x2=\"-30775\" x1=\"-30775\" fill=\"none\"/><text y=\"-28978\" xml:space=\"preserve\" x=\"-31763\" stroke=\"none\" font-size=\"433.3333\" font-family=\"sans-serif\">O</text><text y=\"-27406\" xml:space=\"preserve\" x=\"-30856\" stroke=\"none\" font-size=\"433.3333\" font-family=\"sans-serif\">O</text><text y=\"-28403\" xml:space=\"preserve\" x=\"-32762\" stroke=\"none\" font-size=\"433.3333\" font-family=\"sans-serif\">CH</text><text y=\"-28314\" xml:space=\"preserve\" x=\"-32185\" stroke=\"none\" font-size=\"313.3333\" font-family=\"sans-serif\">3</text><text y=\"-28455\" xml:space=\"preserve\" x=\"-24879\" stroke=\"none\" font-size=\"433.3333\" font-family=\"sans-serif\">O</text><text y=\"-30180\" xml:space=\"preserve\" x=\"-27869\" stroke=\"none\" font-size=\"433.3333\" font-family=\"sans-serif\">N</text><text y=\"-30781\" xml:space=\"preserve\" x=\"-28906\" stroke=\"none\" font-size=\"433.3333\" font-family=\"sans-serif\">N</text><text y=\"-28380\" xml:space=\"preserve\" x=\"-26823\" stroke=\"none\" font-size=\"433.3333\" font-family=\"sans-serif\">NH</text></g></g></svg>"
        },
        {
            "rn":"1000341-35-4",
            "name":"Methyl 3-chloro-5-(1,1-dimethylethyl)benzoate",
            "image":"<svg width=\"157.62\" viewBox=\"0 0 5254 5188\" text-rendering=\"auto\" stroke-width=\"1\" stroke-opacity=\"1\" stroke-miterlimit=\"10\" stroke-linejoin=\"miter\" stroke-linecap=\"square\" stroke-dashoffset=\"0\" stroke-dasharray=\"none\" stroke=\"black\" shape-rendering=\"auto\" image-rendering=\"auto\" height=\"155.64\" font-weight=\"normal\" font-style=\"normal\" font-size=\"12\" font-family=\"'Dialog'\" fill-opacity=\"1\" fill=\"black\" color-rendering=\"auto\" color-interpolation=\"auto\" xmlns=\"http://www.w3.org/2000/svg\"><g><g stroke=\"white\" fill=\"white\"><rect y=\"0\" x=\"0\" width=\"5254\" stroke=\"none\" height=\"5188\"/></g><g transform=\"translate(32866,32866)\" text-rendering=\"geometricPrecision\" stroke-width=\"44\" stroke-linejoin=\"round\" stroke-linecap=\"round\"><line y2=\"-29625\" y1=\"-30194\" x2=\"-30515\" x1=\"-29530\" fill=\"none\"/><line y2=\"-29842\" y1=\"-30269\" x2=\"-30477\" x1=\"-29738\" fill=\"none\"/><line y2=\"-30194\" y1=\"-29625\" x2=\"-31500\" x1=\"-30515\" fill=\"none\"/><line y2=\"-30194\" y1=\"-31332\" x2=\"-29530\" x1=\"-29530\" fill=\"none\"/><line y2=\"-31332\" y1=\"-30194\" x2=\"-31500\" x1=\"-31500\" fill=\"none\"/><line y2=\"-31188\" y1=\"-30336\" x2=\"-31330\" x1=\"-31330\" fill=\"none\"/><line y2=\"-31332\" y1=\"-31899\" x2=\"-29530\" x1=\"-30515\" fill=\"none\"/><line y2=\"-31254\" y1=\"-31682\" x2=\"-29738\" x1=\"-30477\" fill=\"none\"/><line y2=\"-31899\" y1=\"-31332\" x2=\"-30515\" x1=\"-31500\" fill=\"none\"/><line y2=\"-31855\" y1=\"-31332\" x2=\"-28623\" x1=\"-29530\" fill=\"none\"/><line y2=\"-28576\" y1=\"-29625\" x2=\"-30515\" x1=\"-30515\" fill=\"none\"/><line y2=\"-31659\" y1=\"-31332\" x2=\"-32066\" x1=\"-31500\" fill=\"none\"/><line y2=\"-31332\" y1=\"-31855\" x2=\"-27716\" x1=\"-28623\" fill=\"none\"/><line y2=\"-32762\" y1=\"-31855\" x2=\"-28100\" x1=\"-28623\" fill=\"none\"/><line y2=\"-32762\" y1=\"-31855\" x2=\"-29148\" x1=\"-28623\" fill=\"none\"/><line y2=\"-28163\" y1=\"-28576\" x2=\"-31234\" x1=\"-30515\" fill=\"none\"/><line y2=\"-28409\" y1=\"-28163\" x2=\"-32040\" x1=\"-31610\" fill=\"none\"/><line y2=\"-28224\" y1=\"-28637\" x2=\"-29761\" x1=\"-30480\" fill=\"none\"/><line y2=\"-28100\" y1=\"-28516\" x2=\"-29830\" x1=\"-30550\" fill=\"none\"/><text y=\"-27874\" xml:space=\"preserve\" x=\"-31572\" stroke=\"none\" font-size=\"433.3333\" font-family=\"sans-serif\">O</text><text y=\"-27874\" xml:space=\"preserve\" x=\"-29758\" stroke=\"none\" font-size=\"433.3333\" font-family=\"sans-serif\">O</text><text y=\"-28559\" xml:space=\"preserve\" x=\"-32762\" stroke=\"none\" font-size=\"433.3333\" font-family=\"sans-serif\">CH</text><text y=\"-28470\" xml:space=\"preserve\" x=\"-32185\" stroke=\"none\" font-size=\"313.3333\" font-family=\"sans-serif\">3</text><text y=\"-31676\" xml:space=\"preserve\" x=\"-32638\" stroke=\"none\" font-size=\"433.3333\" font-family=\"sans-serif\">Cl</text></g></g></svg>"
        },
        {
            "rn":"1000341-41-2",
            "name":"Methyl 3-(1,1-dimethylethyl)-5-fluorobenzoate",
            "image":"<svg width=\"157.62\" viewBox=\"0 0 5254 5188\" text-rendering=\"auto\" stroke-width=\"1\" stroke-opacity=\"1\" stroke-miterlimit=\"10\" stroke-linejoin=\"miter\" stroke-linecap=\"square\" stroke-dashoffset=\"0\" stroke-dasharray=\"none\" stroke=\"black\" shape-rendering=\"auto\" image-rendering=\"auto\" height=\"155.64\" font-weight=\"normal\" font-style=\"normal\" font-size=\"12\" font-family=\"'Dialog'\" fill-opacity=\"1\" fill=\"black\" color-rendering=\"auto\" color-interpolation=\"auto\" xmlns=\"http://www.w3.org/2000/svg\"><g><g stroke=\"white\" fill=\"white\"><rect y=\"0\" x=\"0\" width=\"5254\" stroke=\"none\" height=\"5188\"/></g><g transform=\"translate(32866,32866)\" text-rendering=\"geometricPrecision\" stroke-width=\"44\" stroke-linejoin=\"round\" stroke-linecap=\"round\"><line y2=\"-29625\" y1=\"-30194\" x2=\"-30515\" x1=\"-29530\" fill=\"none\"/><line y2=\"-29842\" y1=\"-30269\" x2=\"-30477\" x1=\"-29738\" fill=\"none\"/><line y2=\"-30194\" y1=\"-29625\" x2=\"-31500\" x1=\"-30515\" fill=\"none\"/><line y2=\"-30194\" y1=\"-31332\" x2=\"-29530\" x1=\"-29530\" fill=\"none\"/><line y2=\"-31332\" y1=\"-30194\" x2=\"-31500\" x1=\"-31500\" fill=\"none\"/><line y2=\"-31188\" y1=\"-30336\" x2=\"-31330\" x1=\"-31330\" fill=\"none\"/><line y2=\"-31332\" y1=\"-31899\" x2=\"-29530\" x1=\"-30515\" fill=\"none\"/><line y2=\"-31254\" y1=\"-31682\" x2=\"-29738\" x1=\"-30477\" fill=\"none\"/><line y2=\"-31899\" y1=\"-31332\" x2=\"-30515\" x1=\"-31500\" fill=\"none\"/><line y2=\"-31855\" y1=\"-31332\" x2=\"-28623\" x1=\"-29530\" fill=\"none\"/><line y2=\"-28576\" y1=\"-29625\" x2=\"-30515\" x1=\"-30515\" fill=\"none\"/><line y2=\"-31746\" y1=\"-31332\" x2=\"-32219\" x1=\"-31500\" fill=\"none\"/><line y2=\"-31332\" y1=\"-31855\" x2=\"-27716\" x1=\"-28623\" fill=\"none\"/><line y2=\"-32762\" y1=\"-31855\" x2=\"-28100\" x1=\"-28623\" fill=\"none\"/><line y2=\"-32762\" y1=\"-31855\" x2=\"-29148\" x1=\"-28623\" fill=\"none\"/><line y2=\"-28163\" y1=\"-28576\" x2=\"-31234\" x1=\"-30515\" fill=\"none\"/><line y2=\"-28409\" y1=\"-28163\" x2=\"-32040\" x1=\"-31610\" fill=\"none\"/><line y2=\"-28224\" y1=\"-28637\" x2=\"-29761\" x1=\"-30480\" fill=\"none\"/><line y2=\"-28100\" y1=\"-28516\" x2=\"-29830\" x1=\"-30550\" fill=\"none\"/><text y=\"-27874\" xml:space=\"preserve\" x=\"-31572\" stroke=\"none\" font-size=\"433.3333\" font-family=\"sans-serif\">O</text><text y=\"-27874\" xml:space=\"preserve\" x=\"-29758\" stroke=\"none\" font-size=\"433.3333\" font-family=\"sans-serif\">O</text><text y=\"-28559\" xml:space=\"preserve\" x=\"-32762\" stroke=\"none\" font-size=\"433.3333\" font-family=\"sans-serif\">CH</text><text y=\"-28470\" xml:space=\"preserve\" x=\"-32185\" stroke=\"none\" font-size=\"313.3333\" font-family=\"sans-serif\">3</text><text y=\"-31676\" xml:space=\"preserve\" x=\"-32560\" stroke=\"none\" font-size=\"433.3333\" font-family=\"sans-serif\">F</text></g></g></svg>"
        },
        {
            "rn":"1000341-57-0",
            "name":"Methyl 3,7-dichloro-1<em>H</em>-indazole-5-carboxylate",
            "image":"<svg width=\"240.24\" viewBox=\"0 0 8008 5207\" text-rendering=\"auto\" stroke-width=\"1\" stroke-opacity=\"1\" stroke-miterlimit=\"10\" stroke-linejoin=\"miter\" stroke-linecap=\"square\" stroke-dashoffset=\"0\" stroke-dasharray=\"none\" stroke=\"black\" shape-rendering=\"auto\" image-rendering=\"auto\" height=\"156.21\" font-weight=\"normal\" font-style=\"normal\" font-size=\"12\" font-family=\"'Dialog'\" fill-opacity=\"1\" fill=\"black\" color-rendering=\"auto\" color-interpolation=\"auto\" xmlns=\"http://www.w3.org/2000/svg\"><g><g stroke=\"white\" fill=\"white\"><rect y=\"0\" x=\"0\" width=\"8008\" stroke=\"none\" height=\"5207\"/></g><g transform=\"translate(32866,32758)\" text-rendering=\"geometricPrecision\" stroke-width=\"44\" stroke-linejoin=\"round\" stroke-linecap=\"round\"><line y2=\"-29576\" y1=\"-30775\" x2=\"-27528\" x1=\"-27528\" fill=\"none\"/><line y2=\"-30775\" y1=\"-31376\" x2=\"-27528\" x1=\"-28565\" fill=\"none\"/><line y2=\"-30703\" y1=\"-31153\" x2=\"-27742\" x1=\"-28522\" fill=\"none\"/><line y2=\"-31376\" y1=\"-30775\" x2=\"-26485\" x1=\"-27528\" fill=\"none\"/><line y2=\"-28975\" y1=\"-29576\" x2=\"-28565\" x1=\"-27528\" fill=\"none\"/><line y2=\"-29198\" y1=\"-29645\" x2=\"-28522\" x1=\"-27742\" fill=\"none\"/><line y2=\"-29576\" y1=\"-29576\" x2=\"-27528\" x1=\"-25636\" fill=\"none\"/><line y2=\"-31376\" y1=\"-30775\" x2=\"-28565\" x1=\"-29608\" fill=\"none\"/><line y2=\"-30885\" y1=\"-31376\" x2=\"-25636\" x1=\"-26485\" fill=\"none\"/><line y2=\"-30798\" y1=\"-31165\" x2=\"-25829\" x1=\"-26465\" fill=\"none\"/><line y2=\"-29576\" y1=\"-28975\" x2=\"-29608\" x1=\"-28565\" fill=\"none\"/><line y2=\"-29796\" y1=\"-30555\" x2=\"-25448\" x1=\"-25448\" fill=\"none\"/><line y2=\"-30775\" y1=\"-29576\" x2=\"-29608\" x1=\"-29608\" fill=\"none\"/><line y2=\"-30625\" y1=\"-29726\" x2=\"-29437\" x1=\"-29437\" fill=\"none\"/><line y2=\"-31298\" y1=\"-30775\" x2=\"-30515\" x1=\"-29608\" fill=\"none\"/><line y2=\"-32202\" y1=\"-31376\" x2=\"-26485\" x1=\"-26485\" fill=\"none\"/><line y2=\"-28146\" y1=\"-28975\" x2=\"-28565\" x1=\"-28565\" fill=\"none\"/><line y2=\"-30882\" y1=\"-31298\" x2=\"-31234\" x1=\"-30515\" fill=\"none\"/><line y2=\"-31130\" y1=\"-30882\" x2=\"-32040\" x1=\"-31610\" fill=\"none\"/><line y2=\"-32127\" y1=\"-31298\" x2=\"-30584\" x1=\"-30584\" fill=\"none\"/><line y2=\"-32127\" y1=\"-31298\" x2=\"-30446\" x1=\"-30446\" fill=\"none\"/><text y=\"-32242\" xml:space=\"preserve\" x=\"-26716\" stroke=\"none\" font-size=\"433.3333\" font-family=\"sans-serif\">Cl</text><text y=\"-27747\" xml:space=\"preserve\" x=\"-28796\" stroke=\"none\" font-size=\"433.3333\" font-family=\"sans-serif\">Cl</text><text y=\"-30596\" xml:space=\"preserve\" x=\"-31572\" stroke=\"none\" font-size=\"433.3333\" font-family=\"sans-serif\">O</text><text y=\"-32167\" xml:space=\"preserve\" x=\"-30665\" stroke=\"none\" font-size=\"433.3333\" font-family=\"sans-serif\">O</text><text y=\"-31280\" xml:space=\"preserve\" x=\"-32762\" stroke=\"none\" font-size=\"433.3333\" font-family=\"sans-serif\">CH</text><text y=\"-31191\" xml:space=\"preserve\" x=\"-32185\" stroke=\"none\" font-size=\"313.3333\" font-family=\"sans-serif\">3</text><text y=\"-29397\" xml:space=\"preserve\" x=\"-25601\" stroke=\"none\" font-size=\"433.3333\" font-family=\"sans-serif\">NH</text><text y=\"-30596\" xml:space=\"preserve\" x=\"-25601\" stroke=\"none\" font-size=\"433.3333\" font-family=\"sans-serif\">N</text></g></g></svg>"
        },
        {
            "rn":"1000342-90-4",
            "name":"Methyl 2-cyano-4-pyridineacetate",
            "image":"<svg width=\"192.27\" viewBox=\"0 0 6409 5036\" text-rendering=\"auto\" stroke-width=\"1\" stroke-opacity=\"1\" stroke-miterlimit=\"10\" stroke-linejoin=\"miter\" stroke-linecap=\"square\" stroke-dashoffset=\"0\" stroke-dasharray=\"none\" stroke=\"black\" shape-rendering=\"auto\" image-rendering=\"auto\" height=\"151.08\" font-weight=\"normal\" font-style=\"normal\" font-size=\"12\" font-family=\"'Dialog'\" fill-opacity=\"1\" fill=\"black\" color-rendering=\"auto\" color-interpolation=\"auto\" xmlns=\"http://www.w3.org/2000/svg\"><g><g stroke=\"white\" fill=\"white\"><rect y=\"0\" x=\"0\" width=\"6409\" stroke=\"none\" height=\"5036\"/></g><g transform=\"translate(32866,32758)\" text-rendering=\"geometricPrecision\" stroke-width=\"44\" stroke-linejoin=\"round\" stroke-linecap=\"round\"><line y2=\"-29758\" y1=\"-28620\" x2=\"-28698\" x1=\"-28698\" fill=\"none\"/><line y2=\"-28620\" y1=\"-28054\" x2=\"-28698\" x1=\"-27713\" fill=\"none\"/><line y2=\"-28698\" y1=\"-28270\" x2=\"-28490\" x1=\"-27750\" fill=\"none\"/><line y2=\"-30327\" y1=\"-29758\" x2=\"-27713\" x1=\"-28698\" fill=\"none\"/><line y2=\"-30108\" y1=\"-29680\" x2=\"-27750\" x1=\"-28490\" fill=\"none\"/><line y2=\"-28054\" y1=\"-28620\" x2=\"-27713\" x1=\"-26728\" fill=\"none\"/><line y2=\"-29868\" y1=\"-30327\" x2=\"-26918\" x1=\"-27713\" fill=\"none\"/><line y2=\"-28620\" y1=\"-29538\" x2=\"-26728\" x1=\"-26728\" fill=\"none\"/><line y2=\"-28735\" y1=\"-29423\" x2=\"-26898\" x1=\"-26898\" fill=\"none\"/><line y2=\"-28097\" y1=\"-28620\" x2=\"-29605\" x1=\"-28698\" fill=\"none\"/><line y2=\"-28620\" y1=\"-28097\" x2=\"-30512\" x1=\"-29605\" fill=\"none\"/><line y2=\"-31376\" y1=\"-30327\" x2=\"-27713\" x1=\"-27713\" fill=\"none\"/><line y2=\"-28207\" y1=\"-28620\" x2=\"-31231\" x1=\"-30512\" fill=\"none\"/><line y2=\"-28452\" y1=\"-28207\" x2=\"-32037\" x1=\"-31610\" fill=\"none\"/><line y2=\"-29449\" y1=\"-28620\" x2=\"-30584\" x1=\"-30584\" fill=\"none\"/><line y2=\"-29449\" y1=\"-28620\" x2=\"-30443\" x1=\"-30443\" fill=\"none\"/><line y2=\"-32202\" y1=\"-31376\" x2=\"-27713\" x1=\"-27713\" fill=\"none\"/><line y2=\"-32202\" y1=\"-31376\" x2=\"-27802\" x1=\"-27802\" fill=\"none\"/><line y2=\"-32202\" y1=\"-31376\" x2=\"-27623\" x1=\"-27623\" fill=\"none\"/><text y=\"-27918\" xml:space=\"preserve\" x=\"-31572\" stroke=\"none\" font-size=\"433.3333\" font-family=\"sans-serif\">O</text><text y=\"-29489\" xml:space=\"preserve\" x=\"-30665\" stroke=\"none\" font-size=\"433.3333\" font-family=\"sans-serif\">O</text><text y=\"-28605\" xml:space=\"preserve\" x=\"-32762\" stroke=\"none\" font-size=\"433.3333\" font-family=\"sans-serif\">CH</text><text y=\"-28516\" xml:space=\"preserve\" x=\"-32185\" stroke=\"none\" font-size=\"313.3333\" font-family=\"sans-serif\">3</text><text y=\"-32242\" xml:space=\"preserve\" x=\"-27863\" stroke=\"none\" font-size=\"433.3333\" font-family=\"sans-serif\">N</text><text y=\"-29579\" xml:space=\"preserve\" x=\"-26881\" stroke=\"none\" font-size=\"433.3333\" font-family=\"sans-serif\">N</text></g></g></svg>"
        },
        {
            "rn":"1000373-80-7",
            "name":"Methyl 2-amino-6<em>H</em>-pyrazolo[3,4-<em>g</em>]benzothiazole-4-carboxylate",
            "image":"<svg width=\"235.95\" viewBox=\"0 0 7865 6024\" text-rendering=\"auto\" stroke-width=\"1\" stroke-opacity=\"1\" stroke-miterlimit=\"10\" stroke-linejoin=\"miter\" stroke-linecap=\"square\" stroke-dashoffset=\"0\" stroke-dasharray=\"none\" stroke=\"black\" shape-rendering=\"auto\" image-rendering=\"auto\" height=\"180.72\" font-weight=\"normal\" font-style=\"normal\" font-size=\"12\" font-family=\"'Dialog'\" fill-opacity=\"1\" fill=\"black\" color-rendering=\"auto\" color-interpolation=\"auto\" xmlns=\"http://www.w3.org/2000/svg\"><g><g stroke=\"white\" fill=\"white\"><rect y=\"0\" x=\"0\" width=\"7865\" stroke=\"none\" height=\"6024\"/></g><g transform=\"translate(32866,32758)\" text-rendering=\"geometricPrecision\" stroke-width=\"44\" stroke-linejoin=\"round\" stroke-linecap=\"round\"><line y2=\"-29882\" y1=\"-30483\" x2=\"-28452\" x1=\"-29498\" fill=\"none\"/><line y2=\"-29810\" y1=\"-30258\" x2=\"-28669\" x1=\"-29452\" fill=\"none\"/><line y2=\"-30483\" y1=\"-29882\" x2=\"-29498\" x1=\"-30535\" fill=\"none\"/><line y2=\"-31462\" y1=\"-30483\" x2=\"-29498\" x1=\"-29498\" fill=\"none\"/><line y2=\"-28680\" y1=\"-29882\" x2=\"-28452\" x1=\"-28452\" fill=\"none\"/><line y2=\"-29882\" y1=\"-30373\" x2=\"-28452\" x1=\"-27603\" fill=\"none\"/><line y2=\"-29882\" y1=\"-28680\" x2=\"-30535\" x1=\"-30535\" fill=\"none\"/><line y2=\"-29732\" y1=\"-28834\" x2=\"-30365\" x1=\"-30365\" fill=\"none\"/><line y2=\"-29882\" y1=\"-30483\" x2=\"-30535\" x1=\"-31572\" fill=\"none\"/><line y2=\"-31682\" y1=\"-31682\" x2=\"-27415\" x1=\"-29310\" fill=\"none\"/><line y2=\"-28082\" y1=\"-28680\" x2=\"-29492\" x1=\"-28452\" fill=\"none\"/><line y2=\"-28305\" y1=\"-28756\" x2=\"-29449\" x1=\"-28666\" fill=\"none\"/><line y2=\"-30703\" y1=\"-31682\" x2=\"-27415\" x1=\"-27415\" fill=\"none\"/><line y2=\"-30824\" y1=\"-31543\" x2=\"-27586\" x1=\"-27586\" fill=\"none\"/><line y2=\"-28680\" y1=\"-28082\" x2=\"-30535\" x1=\"-29492\" fill=\"none\"/><line y2=\"-28680\" y1=\"-28680\" x2=\"-32118\" x1=\"-30535\" fill=\"none\"/><line y2=\"-30483\" y1=\"-29992\" x2=\"-31572\" x1=\"-32422\" fill=\"none\"/><line y2=\"-30272\" y1=\"-29905\" x2=\"-31595\" x1=\"-32231\" fill=\"none\"/><line y2=\"-29663\" y1=\"-28900\" x2=\"-32609\" x1=\"-32609\" fill=\"none\"/><line y2=\"-28158\" y1=\"-28680\" x2=\"-27545\" x1=\"-28452\" fill=\"none\"/><line y2=\"-32234\" y1=\"-31682\" x2=\"-26863\" x1=\"-27415\" fill=\"none\"/><line y2=\"-28574\" y1=\"-28158\" x2=\"-26826\" x1=\"-27545\" fill=\"none\"/><line y2=\"-28267\" y1=\"-28574\" x2=\"-25919\" x1=\"-26450\" fill=\"none\"/><line y2=\"-27328\" y1=\"-28158\" x2=\"-27476\" x1=\"-27476\" fill=\"none\"/><line y2=\"-27328\" y1=\"-28158\" x2=\"-27614\" x1=\"-27614\" fill=\"none\"/><text y=\"-28501\" xml:space=\"preserve\" x=\"-26788\" stroke=\"none\" font-size=\"433.3333\" font-family=\"sans-serif\">O</text><text y=\"-26930\" xml:space=\"preserve\" x=\"-27695\" stroke=\"none\" font-size=\"433.3333\" font-family=\"sans-serif\">O</text><text y=\"-27978\" xml:space=\"preserve\" x=\"-25881\" stroke=\"none\" font-size=\"433.3333\" font-family=\"sans-serif\">CH</text><text y=\"-27889\" xml:space=\"preserve\" x=\"-25303\" stroke=\"none\" font-size=\"313.3333\" font-family=\"sans-serif\">3</text><text y=\"-32242\" xml:space=\"preserve\" x=\"-26826\" stroke=\"none\" font-size=\"433.3333\" font-family=\"sans-serif\">NH</text><text y=\"-32153\" xml:space=\"preserve\" x=\"-26248\" stroke=\"none\" font-size=\"313.3333\" font-family=\"sans-serif\">2</text><text y=\"-31503\" xml:space=\"preserve\" x=\"-29651\" stroke=\"none\" font-size=\"433.3333\" font-family=\"sans-serif\">S</text><text y=\"-30304\" xml:space=\"preserve\" x=\"-27568\" stroke=\"none\" font-size=\"433.3333\" font-family=\"sans-serif\">N</text><text y=\"-28501\" xml:space=\"preserve\" x=\"-32762\" stroke=\"none\" font-size=\"433.3333\" font-family=\"sans-serif\">NH</text><text y=\"-29703\" xml:space=\"preserve\" x=\"-32762\" stroke=\"none\" font-size=\"433.3333\" font-family=\"sans-serif\">N</text></g></g></svg>"
        },
        {
            "rn":"100045-12-3",
            "name":"Methyl (4<em>R</em>)-1,4-dimethyl-2-oxo-3-piperidinecarboxylate",
            "image":"<svg width=\"205.95\" viewBox=\"0 0 6865 3777\" text-rendering=\"auto\" stroke-width=\"1\" stroke-opacity=\"1\" stroke-miterlimit=\"10\" stroke-linejoin=\"miter\" stroke-linecap=\"square\" stroke-dashoffset=\"0\" stroke-dasharray=\"none\" stroke=\"black\" shape-rendering=\"auto\" image-rendering=\"auto\" height=\"113.31\" font-weight=\"normal\" font-style=\"normal\" font-size=\"12\" font-family=\"'Dialog'\" fill-opacity=\"1\" fill=\"black\" color-rendering=\"auto\" color-interpolation=\"auto\" xmlns=\"http://www.w3.org/2000/svg\"><g><g stroke=\"white\" fill=\"white\"><rect y=\"0\" x=\"0\" width=\"6865\" stroke=\"none\" height=\"3777\"/></g><g transform=\"translate(32866,32758)\" text-rendering=\"geometricPrecision\" stroke-width=\"44\" stroke-linejoin=\"round\" stroke-linecap=\"round\"><line y2=\"-31376\" y1=\"-30807\" x2=\"-28620\" x1=\"-29608\" fill=\"none\"/><line y2=\"-30807\" y1=\"-29668\" x2=\"-29608\" x1=\"-29608\" fill=\"none\"/><line y2=\"-30914\" y1=\"-31376\" x2=\"-27825\" x1=\"-28620\" fill=\"none\"/><line y2=\"-29668\" y1=\"-29099\" x2=\"-29608\" x1=\"-28620\" fill=\"none\"/><line y2=\"-29668\" y1=\"-30587\" x2=\"-27638\" x1=\"-27638\" fill=\"none\"/><line y2=\"-29099\" y1=\"-29668\" x2=\"-28620\" x1=\"-27638\" fill=\"none\"/><line y2=\"-31330\" y1=\"-30807\" x2=\"-30515\" x1=\"-29608\" fill=\"none\"/><line y2=\"-31223\" y1=\"-30914\" x2=\"-26918\" x1=\"-27450\" fill=\"none\"/><line y2=\"-32202\" y1=\"-31376\" x2=\"-28689\" x1=\"-28689\" fill=\"none\"/><line y2=\"-32202\" y1=\"-31376\" x2=\"-28550\" x1=\"-28550\" fill=\"none\"/><line y2=\"-30914\" y1=\"-31330\" x2=\"-31234\" x1=\"-30515\" fill=\"none\"/><line y2=\"-31162\" y1=\"-30914\" x2=\"-32040\" x1=\"-31610\" fill=\"none\"/><line y2=\"-32159\" y1=\"-31330\" x2=\"-30584\" x1=\"-30584\" fill=\"none\"/><line y2=\"-32159\" y1=\"-31330\" x2=\"-30446\" x1=\"-30446\" fill=\"none\"/><polygon stroke-width=\"1\" stroke=\"none\" points=\" -29608 -29668 -30477 -29085 -30550 -29203\"/><polygon stroke-width=\"1\" points=\" -29608 -29668 -30477 -29085 -30550 -29203\" fill=\"none\"/><text y=\"-30628\" xml:space=\"preserve\" x=\"-31572\" stroke-width=\"1\" stroke=\"none\" font-size=\"433.3333\" font-family=\"sans-serif\">O</text><text y=\"-32199\" xml:space=\"preserve\" x=\"-30665\" stroke-width=\"1\" stroke=\"none\" font-size=\"433.3333\" font-family=\"sans-serif\">O</text><text y=\"-31312\" xml:space=\"preserve\" x=\"-32762\" stroke-width=\"1\" stroke=\"none\" font-size=\"433.3333\" font-family=\"sans-serif\">CH</text><text y=\"-31223\" xml:space=\"preserve\" x=\"-32185\" stroke-width=\"1\" stroke=\"none\" font-size=\"313.3333\" font-family=\"sans-serif\">3</text><text y=\"-32242\" xml:space=\"preserve\" x=\"-28773\" stroke-width=\"1\" stroke=\"none\" font-size=\"433.3333\" font-family=\"sans-serif\">O</text><text y=\"-31150\" xml:space=\"preserve\" x=\"-26881\" stroke-width=\"1\" stroke=\"none\" font-size=\"433.3333\" font-family=\"sans-serif\">CH</text><text y=\"-31061\" xml:space=\"preserve\" x=\"-26303\" stroke-width=\"1\" stroke=\"none\" font-size=\"313.3333\" font-family=\"sans-serif\">3</text><text y=\"-30628\" xml:space=\"preserve\" x=\"-27788\" stroke-width=\"1\" stroke=\"none\" font-size=\"433.3333\" font-family=\"sans-serif\">N</text></g><g transform=\"translate(32866,32758)\" text-rendering=\"geometricPrecision\" stroke-linejoin=\"round\" stroke-linecap=\"round\" font-style=\"italic\" font-size=\"313.3333\" font-family=\"sans-serif\"><text y=\"-29634\" xml:space=\"preserve\" x=\"-29512\" stroke=\"none\">R</text></g></g></svg>"
        },
        {
            "rn":"1000575-09-6",
            "name":"Methyl 2,5-dihydro-5-oxo-1-(2,4,6-trichlorophenyl)-1<em>H</em>-1,2,4-triazole-3-carboxylate",
            "image":"<svg width=\"280.71\" viewBox=\"0 0 9357 4921\" text-rendering=\"auto\" stroke-width=\"1\" stroke-opacity=\"1\" stroke-miterlimit=\"10\" stroke-linejoin=\"miter\" stroke-linecap=\"square\" stroke-dashoffset=\"0\" stroke-dasharray=\"none\" stroke=\"black\" shape-rendering=\"auto\" image-rendering=\"auto\" height=\"147.63\" font-weight=\"normal\" font-style=\"normal\" font-size=\"12\" font-family=\"'Dialog'\" fill-opacity=\"1\" fill=\"black\" color-rendering=\"auto\" color-interpolation=\"auto\" xmlns=\"http://www.w3.org/2000/svg\"><g><g stroke=\"white\" fill=\"white\"><rect y=\"0\" x=\"0\" width=\"9357\" stroke=\"none\" height=\"4921\"/></g><g transform=\"translate(32866,32758)\" text-rendering=\"geometricPrecision\" stroke-width=\"44\" stroke-linejoin=\"round\" stroke-linecap=\"round\"><line y2=\"-30379\" y1=\"-30850\" x2=\"-27782\" x1=\"-28389\" fill=\"none\"/><line y2=\"-29070\" y1=\"-30015\" x2=\"-27996\" x1=\"-27669\" fill=\"none\"/><line y2=\"-30859\" y1=\"-30235\" x2=\"-28764\" x1=\"-29608\" fill=\"none\"/><line y2=\"-30642\" y1=\"-30177\" x2=\"-28767\" x1=\"-29400\" fill=\"none\"/><line y2=\"-29070\" y1=\"-29070\" x2=\"-28756\" x1=\"-27996\" fill=\"none\"/><line y2=\"-30235\" y1=\"-29290\" x2=\"-29608\" x1=\"-29316\" fill=\"none\"/><line y2=\"-30758\" y1=\"-30344\" x2=\"-26684\" x1=\"-27404\" fill=\"none\"/><line y2=\"-30758\" y1=\"-30235\" x2=\"-30515\" x1=\"-29608\" fill=\"none\"/><line y2=\"-28472\" y1=\"-29111\" x2=\"-27490\" x1=\"-27938\" fill=\"none\"/><line y2=\"-28392\" y1=\"-29030\" x2=\"-27606\" x1=\"-28051\" fill=\"none\"/><line y2=\"-31896\" y1=\"-30758\" x2=\"-26684\" x1=\"-26684\" fill=\"none\"/><line y2=\"-31754\" y1=\"-30902\" x2=\"-26514\" x1=\"-26514\" fill=\"none\"/><line y2=\"-30758\" y1=\"-30191\" x2=\"-26684\" x1=\"-25699\" fill=\"none\"/><line y2=\"-32465\" y1=\"-31896\" x2=\"-25699\" x1=\"-26684\" fill=\"none\"/><line y2=\"-30191\" y1=\"-30758\" x2=\"-25699\" x1=\"-24714\" fill=\"none\"/><line y2=\"-30408\" y1=\"-30836\" x2=\"-25662\" x1=\"-24922\" fill=\"none\"/><line y2=\"-31896\" y1=\"-32465\" x2=\"-24714\" x1=\"-25699\" fill=\"none\"/><line y2=\"-31821\" y1=\"-32248\" x2=\"-24922\" x1=\"-25662\" fill=\"none\"/><line y2=\"-30758\" y1=\"-31896\" x2=\"-24714\" x1=\"-24714\" fill=\"none\"/><line y2=\"-32222\" y1=\"-31896\" x2=\"-27250\" x1=\"-26684\" fill=\"none\"/><line y2=\"-29362\" y1=\"-30191\" x2=\"-25699\" x1=\"-25699\" fill=\"none\"/><line y2=\"-32225\" y1=\"-31896\" x2=\"-24148\" x1=\"-24714\" fill=\"none\"/><line y2=\"-30344\" y1=\"-30758\" x2=\"-31234\" x1=\"-30515\" fill=\"none\"/><line y2=\"-30590\" y1=\"-30344\" x2=\"-32040\" x1=\"-31610\" fill=\"none\"/><line y2=\"-31587\" y1=\"-30758\" x2=\"-30584\" x1=\"-30584\" fill=\"none\"/><line y2=\"-31587\" y1=\"-30758\" x2=\"-30443\" x1=\"-30443\" fill=\"none\"/><text y=\"-32242\" xml:space=\"preserve\" x=\"-27825\" stroke=\"none\" font-size=\"433.3333\" font-family=\"sans-serif\">Cl</text><text y=\"-28964\" xml:space=\"preserve\" x=\"-25930\" stroke=\"none\" font-size=\"433.3333\" font-family=\"sans-serif\">Cl</text><text y=\"-28033\" xml:space=\"preserve\" x=\"-27545\" stroke=\"none\" font-size=\"433.3333\" font-family=\"sans-serif\">O</text><text y=\"-30056\" xml:space=\"preserve\" x=\"-31572\" stroke=\"none\" font-size=\"433.3333\" font-family=\"sans-serif\">O</text><text y=\"-31627\" xml:space=\"preserve\" x=\"-30665\" stroke=\"none\" font-size=\"433.3333\" font-family=\"sans-serif\">O</text><text y=\"-30743\" xml:space=\"preserve\" x=\"-32762\" stroke=\"none\" font-size=\"433.3333\" font-family=\"sans-serif\">CH</text><text y=\"-30654\" xml:space=\"preserve\" x=\"-32185\" stroke=\"none\" font-size=\"313.3333\" font-family=\"sans-serif\">3</text><text y=\"-32242\" xml:space=\"preserve\" x=\"-24038\" stroke=\"none\" font-size=\"433.3333\" font-family=\"sans-serif\">Cl</text><text y=\"-30056\" xml:space=\"preserve\" x=\"-27744\" stroke=\"none\" font-size=\"433.3333\" font-family=\"sans-serif\">N</text><text y=\"-30818\" xml:space=\"preserve\" x=\"-28727\" stroke=\"none\" font-size=\"433.3333\" font-family=\"sans-serif\">N</text><text y=\"-28891\" xml:space=\"preserve\" x=\"-29400\" stroke=\"none\" font-size=\"433.3333\" font-family=\"sans-serif\">NH</text></g></g></svg>"
        },
        {
            "rn":"1000669-90-8",
            "name":"Methyl (3<em>S</em>,4<em>S</em>,4a<em>S</em>,9a<em>R</em>)-4a-(acetyloxy)-3-ethynyl-3,4,4a,5,6,9-hexahydro-3-methyl-1-oxo-1<em>H</em>-4,9a-ethanocyclohepta[<em>c</em>]pyran-7-carboxylate",
            "image":"<svg width=\"281.79\" viewBox=\"0 0 9393 6068\" text-rendering=\"auto\" stroke-width=\"1\" stroke-opacity=\"1\" stroke-miterlimit=\"10\" stroke-linejoin=\"miter\" stroke-linecap=\"square\" stroke-dashoffset=\"0\" stroke-dasharray=\"none\" stroke=\"black\" shape-rendering=\"auto\" image-rendering=\"auto\" height=\"182.04\" font-weight=\"normal\" font-style=\"normal\" font-size=\"12\" font-family=\"'Dialog'\" fill-opacity=\"1\" fill=\"black\" color-rendering=\"auto\" color-interpolation=\"auto\" xmlns=\"http://www.w3.org/2000/svg\"><g><g stroke=\"white\" fill=\"white\"><rect y=\"0\" x=\"0\" width=\"9393\" stroke=\"none\" height=\"6068\"/></g><g transform=\"translate(32866,32758)\" text-rendering=\"geometricPrecision\" stroke-width=\"44\" stroke-linejoin=\"round\" stroke-linecap=\"round\"><line y2=\"-30792\" y1=\"-29631\" x2=\"-28912\" x1=\"-28912\" fill=\"none\"/><line y2=\"-29053\" y1=\"-29631\" x2=\"-29908\" x1=\"-28912\" fill=\"none\"/><line y2=\"-29631\" y1=\"-28553\" x2=\"-28912\" x1=\"-28498\" fill=\"none\"/><line y2=\"-30792\" y1=\"-31376\" x2=\"-28912\" x1=\"-29908\" fill=\"none\"/><line y2=\"-31376\" y1=\"-30792\" x2=\"-27918\" x1=\"-28912\" fill=\"none\"/><line y2=\"-29631\" y1=\"-29053\" x2=\"-30905\" x1=\"-29908\" fill=\"none\"/><line y2=\"-28553\" y1=\"-28553\" x2=\"-28498\" x1=\"-27337\" fill=\"none\"/><line y2=\"-31376\" y1=\"-30902\" x2=\"-29908\" x1=\"-30717\" fill=\"none\"/><line y2=\"-29963\" y1=\"-30628\" x2=\"-30240\" x1=\"-29868\" fill=\"none\"/><line y2=\"-30792\" y1=\"-31376\" x2=\"-26921\" x1=\"-27918\" fill=\"none\"/><line y2=\"-30576\" y1=\"-29631\" x2=\"-30905\" x1=\"-30905\" fill=\"none\"/><line y2=\"-28553\" y1=\"-29631\" x2=\"-27337\" x1=\"-26921\" fill=\"none\"/><line y2=\"-29631\" y1=\"-30792\" x2=\"-26921\" x1=\"-26921\" fill=\"none\"/><line y2=\"-29778\" y1=\"-30648\" x2=\"-27092\" x1=\"-27092\" fill=\"none\"/><line y2=\"-29108\" y1=\"-29631\" x2=\"-31812\" x1=\"-30905\" fill=\"none\"/><line y2=\"-29108\" y1=\"-29631\" x2=\"-26014\" x1=\"-26921\" fill=\"none\"/><line y2=\"-27588\" y1=\"-28418\" x2=\"-29235\" x1=\"-29235\" fill=\"none\"/><line y2=\"-32202\" y1=\"-31376\" x2=\"-29978\" x1=\"-29978\" fill=\"none\"/><line y2=\"-32202\" y1=\"-31376\" x2=\"-29836\" x1=\"-29836\" fill=\"none\"/><line y2=\"-28224\" y1=\"-29053\" x2=\"-29908\" x1=\"-29908\" fill=\"none\"/><line y2=\"-28585\" y1=\"-29108\" x2=\"-32719\" x1=\"-31812\" fill=\"none\"/><line y2=\"-28507\" y1=\"-29030\" x2=\"-32673\" x1=\"-31766\" fill=\"none\"/><line y2=\"-28663\" y1=\"-29186\" x2=\"-32762\" x1=\"-31855\" fill=\"none\"/><line y2=\"-29524\" y1=\"-29108\" x2=\"-25295\" x1=\"-26014\" fill=\"none\"/><line y2=\"-29218\" y1=\"-29524\" x2=\"-24388\" x1=\"-24919\" fill=\"none\"/><line y2=\"-28279\" y1=\"-29108\" x2=\"-25945\" x1=\"-25945\" fill=\"none\"/><line y2=\"-28279\" y1=\"-29108\" x2=\"-26083\" x1=\"-26083\" fill=\"none\"/><line y2=\"-27066\" y1=\"-27588\" x2=\"-30142\" x1=\"-29235\" fill=\"none\"/><line y2=\"-27236\" y1=\"-27649\" x2=\"-28481\" x1=\"-29200\" fill=\"none\"/><line y2=\"-27112\" y1=\"-27528\" x2=\"-28550\" x1=\"-29270\" fill=\"none\"/><polygon stroke-width=\"1\" stroke=\"none\" points=\" -28912 -30792 -29853 -30558 -29879 -30694\"/><polygon stroke-width=\"1\" points=\" -28912 -30792 -29853 -30558 -29879 -30694\" fill=\"none\"/><polygon stroke-width=\"1\" stroke=\"none\" points=\" -29908 -29053 -30304 -29940 -30174 -29986\"/><polygon stroke-width=\"1\" points=\" -29908 -29053 -30304 -29940 -30174 -29986\" fill=\"none\"/><polygon stroke-width=\"1\" stroke=\"none\" points=\" -28912 -29631 -29096 -28836 -29229 -28877\"/><polygon stroke-width=\"1\" points=\" -28912 -29631 -29096 -28836 -29229 -28877\" fill=\"none\"/><line y2=\"-30214\" y1=\"-30096\" x2=\"-31777\" x1=\"-31844\" fill=\"none\"/><line y2=\"-30093\" y1=\"-30000\" x2=\"-31596\" x1=\"-31650\" fill=\"none\"/><line y2=\"-29973\" y1=\"-29903\" x2=\"-31416\" x1=\"-31455\" fill=\"none\"/><line y2=\"-29852\" y1=\"-29807\" x2=\"-31235\" x1=\"-31261\" fill=\"none\"/><line y2=\"-29731\" y1=\"-29711\" x2=\"-31055\" x1=\"-31066\" fill=\"none\"/><text y=\"-28458\" xml:space=\"preserve\" x=\"-29388\" stroke=\"none\" font-size=\"433.3333\" font-family=\"sans-serif\">O</text><text y=\"-26886\" xml:space=\"preserve\" x=\"-28481\" stroke=\"none\" font-size=\"433.3333\" font-family=\"sans-serif\">O</text><text y=\"-32242\" xml:space=\"preserve\" x=\"-30058\" stroke=\"none\" font-size=\"433.3333\" font-family=\"sans-serif\">O</text><text y=\"-29452\" xml:space=\"preserve\" x=\"-25260\" stroke=\"none\" font-size=\"433.3333\" font-family=\"sans-serif\">O</text><text y=\"-27880\" xml:space=\"preserve\" x=\"-26167\" stroke=\"none\" font-size=\"433.3333\" font-family=\"sans-serif\">O</text><text y=\"-28929\" xml:space=\"preserve\" x=\"-24353\" stroke=\"none\" font-size=\"433.3333\" font-family=\"sans-serif\">CH</text><text y=\"-28839\" xml:space=\"preserve\" x=\"-23775\" stroke=\"none\" font-size=\"313.3333\" font-family=\"sans-serif\">3</text><text y=\"-30613\" xml:space=\"preserve\" x=\"-31055\" stroke=\"none\" font-size=\"433.3333\" font-family=\"sans-serif\">O</text><text y=\"-27825\" xml:space=\"preserve\" x=\"-30058\" stroke=\"none\" font-size=\"433.3333\" font-family=\"sans-serif\">H</text><text y=\"-29501\" xml:space=\"preserve\" x=\"-28782\" stroke=\"none\" font-style=\"italic\" font-size=\"313.3333\" font-family=\"sans-serif\">S</text><text y=\"-30916\" xml:space=\"preserve\" x=\"-29065\" stroke=\"none\" font-style=\"italic\" font-size=\"313.3333\" font-family=\"sans-serif\">R</text><text y=\"-28730\" xml:space=\"preserve\" x=\"-29810\" stroke=\"none\" font-style=\"italic\" font-size=\"313.3333\" font-family=\"sans-serif\">S</text><text y=\"-29596\" xml:space=\"preserve\" x=\"-30807\" stroke=\"none\" font-style=\"italic\" font-size=\"313.3333\" font-family=\"sans-serif\">S</text></g></g></svg>"
        },
        {
            "rn":"100075-59-0",
            "name":"Methyl 2-[[(hexylamino)carbonyl]amino]benzoate",
            "image":"<svg width=\"353.82\" viewBox=\"0 0 11794 5334\" text-rendering=\"auto\" stroke-width=\"1\" stroke-opacity=\"1\" stroke-miterlimit=\"10\" stroke-linejoin=\"miter\" stroke-linecap=\"square\" stroke-dashoffset=\"0\" stroke-dasharray=\"none\" stroke=\"black\" shape-rendering=\"auto\" image-rendering=\"auto\" height=\"160.02\" font-weight=\"normal\" font-style=\"normal\" font-size=\"12\" font-family=\"'Dialog'\" fill-opacity=\"1\" fill=\"black\" color-rendering=\"auto\" color-interpolation=\"auto\" xmlns=\"http://www.w3.org/2000/svg\"><g><g stroke=\"white\" fill=\"white\"><rect y=\"0\" x=\"0\" width=\"11794\" stroke=\"none\" height=\"5334\"/></g><g transform=\"translate(32866,32758)\" text-rendering=\"geometricPrecision\" stroke-width=\"44\" stroke-linejoin=\"round\" stroke-linecap=\"round\"><line y2=\"-29235\" y1=\"-29804\" x2=\"-24520\" x1=\"-25506\" fill=\"none\"/><line y2=\"-29157\" y1=\"-29585\" x2=\"-24728\" x1=\"-25468\" fill=\"none\"/><line y2=\"-29804\" y1=\"-29235\" x2=\"-25506\" x1=\"-26491\" fill=\"none\"/><line y2=\"-28097\" y1=\"-29235\" x2=\"-24520\" x1=\"-24520\" fill=\"none\"/><line y2=\"-29235\" y1=\"-28097\" x2=\"-26491\" x1=\"-26491\" fill=\"none\"/><line y2=\"-29091\" y1=\"-28238\" x2=\"-26320\" x1=\"-26320\" fill=\"none\"/><line y2=\"-27528\" y1=\"-28097\" x2=\"-25506\" x1=\"-24520\" fill=\"none\"/><line y2=\"-27747\" y1=\"-28172\" x2=\"-25468\" x1=\"-24728\" fill=\"none\"/><line y2=\"-28097\" y1=\"-27528\" x2=\"-26491\" x1=\"-25506\" fill=\"none\"/><line y2=\"-29758\" y1=\"-29235\" x2=\"-23613\" x1=\"-24520\" fill=\"none\"/><line y2=\"-30630\" y1=\"-29804\" x2=\"-25506\" x1=\"-25506\" fill=\"none\"/><line y2=\"-31376\" y1=\"-30960\" x2=\"-26413\" x1=\"-25693\" fill=\"none\"/><line y2=\"-29342\" y1=\"-29758\" x2=\"-22894\" x1=\"-23613\" fill=\"none\"/><line y2=\"-29651\" y1=\"-29342\" x2=\"-21987\" x1=\"-22518\" fill=\"none\"/><line y2=\"-30587\" y1=\"-29758\" x2=\"-23683\" x1=\"-23683\" fill=\"none\"/><line y2=\"-30587\" y1=\"-29758\" x2=\"-23544\" x1=\"-23544\" fill=\"none\"/><line y2=\"-31070\" y1=\"-31376\" x2=\"-26938\" x1=\"-26413\" fill=\"none\"/><line y2=\"-31376\" y1=\"-30960\" x2=\"-28227\" x1=\"-27508\" fill=\"none\"/><line y2=\"-30850\" y1=\"-31376\" x2=\"-29134\" x1=\"-28227\" fill=\"none\"/><line y2=\"-31376\" y1=\"-30850\" x2=\"-30041\" x1=\"-29134\" fill=\"none\"/><line y2=\"-30850\" y1=\"-31376\" x2=\"-30948\" x1=\"-30041\" fill=\"none\"/><line y2=\"-31376\" y1=\"-30850\" x2=\"-31855\" x1=\"-30948\" fill=\"none\"/><line y2=\"-30850\" y1=\"-31376\" x2=\"-32762\" x1=\"-31855\" fill=\"none\"/><line y2=\"-32202\" y1=\"-31376\" x2=\"-26482\" x1=\"-26482\" fill=\"none\"/><line y2=\"-32202\" y1=\"-31376\" x2=\"-26340\" x1=\"-26340\" fill=\"none\"/><text y=\"-30671\" xml:space=\"preserve\" x=\"-25656\" stroke=\"none\" font-size=\"433.3333\" font-family=\"sans-serif\">NH</text><text y=\"-30671\" xml:space=\"preserve\" x=\"-27470\" stroke=\"none\" font-size=\"433.3333\" font-family=\"sans-serif\">NH</text><text y=\"-32242\" xml:space=\"preserve\" x=\"-26563\" stroke=\"none\" font-size=\"433.3333\" font-family=\"sans-serif\">O</text><text y=\"-29056\" xml:space=\"preserve\" x=\"-22859\" stroke=\"none\" font-size=\"433.3333\" font-family=\"sans-serif\">O</text><text y=\"-30628\" xml:space=\"preserve\" x=\"-23766\" stroke=\"none\" font-size=\"433.3333\" font-family=\"sans-serif\">O</text><text y=\"-29579\" xml:space=\"preserve\" x=\"-21952\" stroke=\"none\" font-size=\"433.3333\" font-family=\"sans-serif\">CH</text><text y=\"-29489\" xml:space=\"preserve\" x=\"-21374\" stroke=\"none\" font-size=\"313.3333\" font-family=\"sans-serif\">3</text></g></g></svg>"
        },
        {
            "rn":"1000958-60-0",
            "name":"Methyl 2-[[2-[[(2,5-dichlorophenyl)sulfonyl]ethylamino]acetyl]amino]-4,5-dimethoxybenzoate",
            "image":"<svg width=\"334.23\" viewBox=\"0 0 11141 6608\" text-rendering=\"auto\" stroke-width=\"1\" stroke-opacity=\"1\" stroke-miterlimit=\"10\" stroke-linejoin=\"miter\" stroke-linecap=\"square\" stroke-dashoffset=\"0\" stroke-dasharray=\"none\" stroke=\"black\" shape-rendering=\"auto\" image-rendering=\"auto\" height=\"198.24\" font-weight=\"normal\" font-style=\"normal\" font-size=\"12\" font-family=\"'Dialog'\" fill-opacity=\"1\" fill=\"black\" color-rendering=\"auto\" color-interpolation=\"auto\" xmlns=\"http://www.w3.org/2000/svg\"><g><g stroke=\"white\" fill=\"white\"><rect y=\"0\" x=\"0\" width=\"11141\" stroke=\"none\" height=\"6608\"/></g><g transform=\"translate(32866,32758)\" text-rendering=\"geometricPrecision\" stroke-width=\"44\" stroke-linejoin=\"round\" stroke-linecap=\"round\"><line y2=\"-30914\" y1=\"-31223\" x2=\"-29166\" x1=\"-29697\" fill=\"none\"/><line y2=\"-30807\" y1=\"-31223\" x2=\"-30792\" x1=\"-30073\" fill=\"none\"/><line y2=\"-31982\" y1=\"-31514\" x2=\"-30342\" x1=\"-30070\" fill=\"none\"/><line y2=\"-32052\" y1=\"-31584\" x2=\"-30220\" x1=\"-29949\" fill=\"none\"/><line y2=\"-32052\" y1=\"-31584\" x2=\"-29547\" x1=\"-29819\" fill=\"none\"/><line y2=\"-31982\" y1=\"-31514\" x2=\"-29426\" x1=\"-29697\" fill=\"none\"/><line y2=\"-31330\" y1=\"-30914\" x2=\"-28071\" x1=\"-28790\" fill=\"none\"/><line y2=\"-30807\" y1=\"-31330\" x2=\"-27164\" x1=\"-28071\" fill=\"none\"/><line y2=\"-29758\" y1=\"-30587\" x2=\"-28978\" x1=\"-28978\" fill=\"none\"/><line y2=\"-29235\" y1=\"-29758\" x2=\"-28071\" x1=\"-28978\" fill=\"none\"/><line y2=\"-30807\" y1=\"-31376\" x2=\"-30792\" x1=\"-31774\" fill=\"none\"/><line y2=\"-30729\" y1=\"-31156\" x2=\"-31000\" x1=\"-31737\" fill=\"none\"/><line y2=\"-29668\" y1=\"-30807\" x2=\"-30792\" x1=\"-30792\" fill=\"none\"/><line y2=\"-31376\" y1=\"-30807\" x2=\"-31774\" x1=\"-32762\" fill=\"none\"/><line y2=\"-29099\" y1=\"-29668\" x2=\"-31774\" x1=\"-30792\" fill=\"none\"/><line y2=\"-29319\" y1=\"-29744\" x2=\"-31737\" x1=\"-31000\" fill=\"none\"/><line y2=\"-30807\" y1=\"-29668\" x2=\"-32762\" x1=\"-32762\" fill=\"none\"/><line y2=\"-30665\" y1=\"-29810\" x2=\"-32592\" x1=\"-32592\" fill=\"none\"/><line y2=\"-29668\" y1=\"-29099\" x2=\"-32762\" x1=\"-31774\" fill=\"none\"/><line y2=\"-32202\" y1=\"-31376\" x2=\"-31774\" x1=\"-31774\" fill=\"none\"/><line y2=\"-28273\" y1=\"-29099\" x2=\"-31774\" x1=\"-31774\" fill=\"none\"/><line y2=\"-29978\" y1=\"-30807\" x2=\"-27164\" x1=\"-27164\" fill=\"none\"/><line y2=\"-29235\" y1=\"-29538\" x2=\"-26257\" x1=\"-26782\" fill=\"none\"/><line y2=\"-31283\" y1=\"-30867\" x2=\"-26479\" x1=\"-27198\" fill=\"none\"/><line y2=\"-31162\" y1=\"-30746\" x2=\"-26410\" x1=\"-27126\" fill=\"none\"/><line y2=\"-29235\" y1=\"-28097\" x2=\"-26257\" x1=\"-26234\" fill=\"none\"/><line y2=\"-29096\" y1=\"-28241\" x2=\"-26083\" x1=\"-26066\" fill=\"none\"/><line y2=\"-29822\" y1=\"-29235\" x2=\"-25280\" x1=\"-26257\" fill=\"none\"/><line y2=\"-28097\" y1=\"-27548\" x2=\"-26234\" x1=\"-25240\" fill=\"none\"/><line y2=\"-29270\" y1=\"-29822\" x2=\"-24286\" x1=\"-25280\" fill=\"none\"/><line y2=\"-29189\" y1=\"-29605\" x2=\"-24492\" x1=\"-25240\" fill=\"none\"/><line y2=\"-27548\" y1=\"-28134\" x2=\"-25240\" x1=\"-24266\" fill=\"none\"/><line y2=\"-27768\" y1=\"-28207\" x2=\"-25208\" x1=\"-24477\" fill=\"none\"/><line y2=\"-28134\" y1=\"-29270\" x2=\"-24266\" x1=\"-24286\" fill=\"none\"/><line y2=\"-27574\" y1=\"-28097\" x2=\"-27144\" x1=\"-26234\" fill=\"none\"/><line y2=\"-29683\" y1=\"-29270\" x2=\"-23567\" x1=\"-24286\" fill=\"none\"/><line y2=\"-29377\" y1=\"-29683\" x2=\"-22660\" x1=\"-23189\" fill=\"none\"/><line y2=\"-27718\" y1=\"-28134\" x2=\"-23547\" x1=\"-24266\" fill=\"none\"/><line y2=\"-28025\" y1=\"-27718\" x2=\"-22640\" x1=\"-23171\" fill=\"none\"/><line y2=\"-27990\" y1=\"-27574\" x2=\"-27863\" x1=\"-27144\" fill=\"none\"/><line y2=\"-27721\" y1=\"-27990\" x2=\"-28704\" x1=\"-28238\" fill=\"none\"/><line y2=\"-26745\" y1=\"-27574\" x2=\"-27074\" x1=\"-27074\" fill=\"none\"/><line y2=\"-26745\" y1=\"-27574\" x2=\"-27213\" x1=\"-27213\" fill=\"none\"/><text y=\"-29579\" xml:space=\"preserve\" x=\"-27314\" stroke=\"none\" font-size=\"433.3333\" font-family=\"sans-serif\">NH</text><text y=\"-31150\" xml:space=\"preserve\" x=\"-26407\" stroke=\"none\" font-size=\"433.3333\" font-family=\"sans-serif\">O</text><text y=\"-30628\" xml:space=\"preserve\" x=\"-29128\" stroke=\"none\" font-size=\"433.3333\" font-family=\"sans-serif\">N</text><text y=\"-31150\" xml:space=\"preserve\" x=\"-30035\" stroke=\"none\" font-size=\"433.3333\" font-family=\"sans-serif\">S</text><text y=\"-32058\" xml:space=\"preserve\" x=\"-30561\" stroke=\"none\" font-size=\"433.3333\" font-family=\"sans-serif\">O</text><text y=\"-32058\" xml:space=\"preserve\" x=\"-29512\" stroke=\"none\" font-size=\"433.3333\" font-family=\"sans-serif\">O</text><text y=\"-27918\" xml:space=\"preserve\" x=\"-28204\" stroke=\"none\" font-size=\"433.3333\" font-family=\"sans-serif\">O</text><text y=\"-26346\" xml:space=\"preserve\" x=\"-27294\" stroke=\"none\" font-size=\"433.3333\" font-family=\"sans-serif\">O</text><text y=\"-27323\" xml:space=\"preserve\" x=\"-29238\" stroke=\"none\" font-size=\"433.3333\" font-family=\"sans-serif\">CH</text><text y=\"-27233\" xml:space=\"preserve\" x=\"-28660\" stroke=\"none\" font-size=\"313.3333\" font-family=\"sans-serif\">3</text><text y=\"-29614\" xml:space=\"preserve\" x=\"-23530\" stroke=\"none\" font-size=\"433.3333\" font-family=\"sans-serif\">O</text><text y=\"-29091\" xml:space=\"preserve\" x=\"-22622\" stroke=\"none\" font-size=\"433.3333\" font-family=\"sans-serif\">CH</text><text y=\"-29001\" xml:space=\"preserve\" x=\"-22045\" stroke=\"none\" font-size=\"313.3333\" font-family=\"sans-serif\">3</text><text y=\"-27430\" xml:space=\"preserve\" x=\"-23512\" stroke=\"none\" font-size=\"433.3333\" font-family=\"sans-serif\">O</text><text y=\"-27955\" xml:space=\"preserve\" x=\"-22605\" stroke=\"none\" font-size=\"433.3333\" font-family=\"sans-serif\">CH</text><text y=\"-27866\" xml:space=\"preserve\" x=\"-22027\" stroke=\"none\" font-size=\"313.3333\" font-family=\"sans-serif\">3</text><text y=\"-32242\" xml:space=\"preserve\" x=\"-32006\" stroke=\"none\" font-size=\"433.3333\" font-family=\"sans-serif\">Cl</text><text y=\"-27874\" xml:space=\"preserve\" x=\"-32006\" stroke=\"none\" font-size=\"433.3333\" font-family=\"sans-serif\">Cl</text></g></g></svg>"
        },
        {
            "rn":"1000980-79-9",
            "name":"Methyl 3′-(2-thienyl)-3′<em>H</em>-cyclopropa[8,25][5,6]fullerene-C<sub>70</sub>-<em>D<sub>5h</sub></em><sub>(</sub><em><sub>6</sub></em><sub>)</sub>-3′-butanoate",
            "image":"<svg width=\"570.24\" viewBox=\"0 0 19008 23630\" text-rendering=\"auto\" stroke-width=\"1\" stroke-opacity=\"1\" stroke-miterlimit=\"10\" stroke-linejoin=\"miter\" stroke-linecap=\"square\" stroke-dashoffset=\"0\" stroke-dasharray=\"none\" stroke=\"black\" shape-rendering=\"auto\" image-rendering=\"auto\" height=\"708.9\" font-weight=\"normal\" font-style=\"normal\" font-size=\"12\" font-family=\"'Dialog'\" fill-opacity=\"1\" fill=\"black\" color-rendering=\"auto\" color-interpolation=\"auto\" xmlns=\"http://www.w3.org/2000/svg\"><g><g stroke=\"white\" fill=\"white\"><rect y=\"0\" x=\"0\" width=\"19008\" stroke=\"none\" height=\"23630\"/></g><g transform=\"translate(32866,32758)\" text-rendering=\"geometricPrecision\" stroke-width=\"44\" stroke-linejoin=\"round\" stroke-linecap=\"round\"><line y2=\"-28600\" y1=\"-27031\" x2=\"-20308\" x1=\"-17804\" fill=\"none\"/><line y2=\"-27031\" y1=\"-30327\" x2=\"-17804\" x1=\"-17833\" fill=\"none\"/><line y2=\"-24275\" y1=\"-27031\" x2=\"-18419\" x1=\"-17804\" fill=\"none\"/><line y2=\"-25318\" y1=\"-27031\" x2=\"-15831\" x1=\"-17804\" fill=\"none\"/><line y2=\"-30327\" y1=\"-28600\" x2=\"-17833\" x1=\"-20308\" fill=\"none\"/><line y2=\"-28600\" y1=\"-29394\" x2=\"-20308\" x1=\"-22319\" fill=\"none\"/><line y2=\"-27404\" y1=\"-28600\" x2=\"-23512\" x1=\"-20308\" fill=\"none\"/><line y2=\"-23296\" y1=\"-24275\" x2=\"-21036\" x1=\"-18419\" fill=\"none\"/><line y2=\"-21611\" y1=\"-24275\" x2=\"-16645\" x1=\"-18419\" fill=\"none\"/><line y2=\"-21851\" y1=\"-23847\" x2=\"-17009\" x1=\"-18341\" fill=\"none\"/><line y2=\"-24740\" y1=\"-25318\" x2=\"-17394\" x1=\"-15831\" fill=\"none\"/><line y2=\"-22614\" y1=\"-25318\" x2=\"-14482\" x1=\"-15831\" fill=\"none\"/><line y2=\"-22874\" y1=\"-24905\" x2=\"-14802\" x1=\"-15813\" fill=\"none\"/><line y2=\"-28325\" y1=\"-29394\" x2=\"-21418\" x1=\"-22319\" fill=\"none\"/><line y2=\"-26658\" y1=\"-28111\" x2=\"-20008\" x1=\"-21236\" fill=\"none\"/><line y2=\"-29394\" y1=\"-29394\" x2=\"-22319\" x1=\"-24841\" fill=\"none\"/><line y2=\"-29224\" y1=\"-29224\" x2=\"-22634\" x1=\"-24526\" fill=\"none\"/><line y2=\"-24694\" y1=\"-27404\" x2=\"-23512\" x1=\"-23512\" fill=\"none\"/><line y2=\"-27404\" y1=\"-28553\" x2=\"-23512\" x1=\"-27458\" fill=\"none\"/><line y2=\"-27386\" y1=\"-28247\" x2=\"-24052\" x1=\"-27014\" fill=\"none\"/><line y2=\"-24694\" y1=\"-23296\" x2=\"-23512\" x1=\"-21036\" fill=\"none\"/><line y2=\"-23296\" y1=\"-20678\" x2=\"-21036\" x1=\"-21738\" fill=\"none\"/><line y2=\"-22923\" y1=\"-20961\" x2=\"-20958\" x1=\"-21484\" fill=\"none\"/><line y2=\"-22614\" y1=\"-21611\" x2=\"-14482\" x1=\"-16645\" fill=\"none\"/><line y2=\"-18717\" y1=\"-21611\" x2=\"-17394\" x1=\"-16645\" fill=\"none\"/><line y2=\"-25240\" y1=\"-24740\" x2=\"-18072\" x1=\"-17394\" fill=\"none\"/><line y2=\"-26658\" y1=\"-25404\" x2=\"-20008\" x1=\"-18298\" fill=\"none\"/><line y2=\"-23015\" y1=\"-24740\" x2=\"-16411\" x1=\"-17394\" fill=\"none\"/><line y2=\"-23145\" y1=\"-24442\" x2=\"-16683\" x1=\"-17420\" fill=\"none\"/><line y2=\"-19606\" y1=\"-22614\" x2=\"-13962\" x1=\"-14482\" fill=\"none\"/><line y2=\"-25422\" y1=\"-26658\" x2=\"-21291\" x1=\"-20008\" fill=\"none\"/><line y2=\"-25699\" y1=\"-26626\" x2=\"-21247\" x1=\"-20285\" fill=\"none\"/><line y2=\"-29394\" y1=\"-28553\" x2=\"-24841\" x1=\"-27458\" fill=\"none\"/><line y2=\"-28166\" y1=\"-29394\" x2=\"-25673\" x1=\"-24841\" fill=\"none\"/><line y2=\"-26658\" y1=\"-27796\" x2=\"-26690\" x1=\"-25922\" fill=\"none\"/><line y2=\"-23200\" y1=\"-24694\" x2=\"-25800\" x1=\"-23512\" fill=\"none\"/><line y2=\"-23530\" y1=\"-24650\" x2=\"-25610\" x1=\"-23891\" fill=\"none\"/><line y2=\"-28553\" y1=\"-27135\" x2=\"-27458\" x1=\"-29642\" fill=\"none\"/><line y2=\"-20678\" y1=\"-20678\" x2=\"-24682\" x1=\"-21738\" fill=\"none\"/><line y2=\"-18200\" y1=\"-20678\" x2=\"-20150\" x1=\"-21738\" fill=\"none\"/><line y2=\"-18200\" y1=\"-18717\" x2=\"-20150\" x1=\"-17394\" fill=\"none\"/><line y2=\"-18717\" y1=\"-16238\" x2=\"-17394\" x1=\"-16319\" fill=\"none\"/><line y2=\"-18474\" y1=\"-16616\" x2=\"-17102\" x1=\"-16296\" fill=\"none\"/><line y2=\"-22738\" y1=\"-23015\" x2=\"-17238\" x1=\"-16411\" fill=\"none\"/><line y2=\"-21941\" y1=\"-22596\" x2=\"-19635\" x1=\"-17662\" fill=\"none\"/><line y2=\"-21955\" y1=\"-23015\" x2=\"-16229\" x1=\"-16411\" fill=\"none\"/><line y2=\"-19508\" y1=\"-21678\" x2=\"-15805\" x1=\"-16180\" fill=\"none\"/><line y2=\"-19508\" y1=\"-19606\" x2=\"-15805\" x1=\"-13962\" fill=\"none\"/><line y2=\"-16752\" y1=\"-19606\" x2=\"-14216\" x1=\"-13962\" fill=\"none\"/><line y2=\"-17125\" y1=\"-19266\" x2=\"-14354\" x1=\"-14164\" fill=\"none\"/><line y2=\"-23662\" y1=\"-25422\" x2=\"-20453\" x1=\"-21291\" fill=\"none\"/><line y2=\"-21941\" y1=\"-23408\" x2=\"-19635\" x1=\"-20334\" fill=\"none\"/><line y2=\"-25433\" y1=\"-25422\" x2=\"-23371\" x1=\"-21291\" fill=\"none\"/><line y2=\"-25442\" y1=\"-25436\" x2=\"-25009\" x1=\"-23651\" fill=\"none\"/><line y2=\"-25442\" y1=\"-26658\" x2=\"-25009\" x1=\"-26690\" fill=\"none\"/><line y2=\"-25508\" y1=\"-25396\" x2=\"-29157\" x1=\"-29400\" fill=\"none\"/><line y2=\"-25402\" y1=\"-25399\" x2=\"-28984\" x1=\"-28990\" fill=\"none\"/><line y2=\"-26658\" y1=\"-25627\" x2=\"-26690\" x1=\"-28906\" fill=\"none\"/><line y2=\"-26346\" y1=\"-25416\" x2=\"-26959\" x1=\"-28955\" fill=\"none\"/><line y2=\"-20678\" y1=\"-23200\" x2=\"-24682\" x1=\"-25800\" fill=\"none\"/><line y2=\"-23995\" y1=\"-23200\" x2=\"-28418\" x1=\"-25800\" fill=\"none\"/><line y2=\"-23995\" y1=\"-27135\" x2=\"-28418\" x1=\"-29642\" fill=\"none\"/><line y2=\"-27135\" y1=\"-25116\" x2=\"-29642\" x1=\"-31549\" fill=\"none\"/><line y2=\"-26768\" y1=\"-25312\" x2=\"-29758\" x1=\"-31133\" fill=\"none\"/><line y2=\"-18387\" y1=\"-20678\" x2=\"-26222\" x1=\"-24682\" fill=\"none\"/><line y2=\"-18769\" y1=\"-20488\" x2=\"-26173\" x1=\"-25014\" fill=\"none\"/><line y2=\"-15678\" y1=\"-18200\" x2=\"-21643\" x1=\"-20150\" fill=\"none\"/><line y2=\"-16079\" y1=\"-17971\" x2=\"-21603\" x1=\"-20482\" fill=\"none\"/><line y2=\"-16752\" y1=\"-16238\" x2=\"-14216\" x1=\"-16319\" fill=\"none\"/><line y2=\"-14138\" y1=\"-16238\" x2=\"-18093\" x1=\"-16319\" fill=\"none\"/><line y2=\"-19708\" y1=\"-21941\" x2=\"-20967\" x1=\"-19635\" fill=\"none\"/><line y2=\"-19866\" y1=\"-21606\" x2=\"-21068\" x1=\"-20031\" fill=\"none\"/><line y2=\"-18575\" y1=\"-19468\" x2=\"-21643\" x1=\"-21112\" fill=\"none\"/><line y2=\"-19084\" y1=\"-19627\" x2=\"-21539\" x1=\"-21213\" fill=\"none\"/><line y2=\"-18064\" y1=\"-19508\" x2=\"-16810\" x1=\"-15805\" fill=\"none\"/><line y2=\"-18246\" y1=\"-19242\" x2=\"-16891\" x1=\"-16198\" fill=\"none\"/><line y2=\"-16590\" y1=\"-17697\" x2=\"-17833\" x1=\"-17064\" fill=\"none\"/><line y2=\"-17053\" y1=\"-17879\" x2=\"-17720\" x1=\"-17145\" fill=\"none\"/><line y2=\"-13716\" y1=\"-16752\" x2=\"-15244\" x1=\"-14216\" fill=\"none\"/><line y2=\"-23203\" y1=\"-21987\" x2=\"-26280\" x1=\"-26970\" fill=\"none\"/><line y2=\"-23151\" y1=\"-22334\" x2=\"-26112\" x1=\"-26577\" fill=\"none\"/><line y2=\"-25442\" y1=\"-23446\" x2=\"-25009\" x1=\"-26141\" fill=\"none\"/><line y2=\"-24925\" y1=\"-23397\" x2=\"-25107\" x1=\"-25976\" fill=\"none\"/><line y2=\"-25116\" y1=\"-25396\" x2=\"-31549\" x1=\"-29400\" fill=\"none\"/><line y2=\"-23105\" y1=\"-25396\" x2=\"-30194\" x1=\"-29400\" fill=\"none\"/><line y2=\"-23995\" y1=\"-21845\" x2=\"-28418\" x1=\"-29819\" fill=\"none\"/><line y2=\"-23634\" y1=\"-22022\" x2=\"-28449\" x1=\"-29501\" fill=\"none\"/><line y2=\"-25116\" y1=\"-22712\" x2=\"-31549\" x1=\"-32456\" fill=\"none\"/><line y2=\"-19086\" y1=\"-18387\" x2=\"-29073\" x1=\"-26222\" fill=\"none\"/><line y2=\"-15678\" y1=\"-18387\" x2=\"-24587\" x1=\"-26222\" fill=\"none\"/><line y2=\"-15678\" y1=\"-15678\" x2=\"-24587\" x1=\"-21643\" fill=\"none\"/><line y2=\"-13716\" y1=\"-15678\" x2=\"-20476\" x1=\"-21643\" fill=\"none\"/><line y2=\"-13716\" y1=\"-14138\" x2=\"-20476\" x1=\"-18093\" fill=\"none\"/><line y2=\"-11520\" y1=\"-14138\" x2=\"-16972\" x1=\"-18093\" fill=\"none\"/><line y2=\"-11780\" y1=\"-13742\" x2=\"-17269\" x1=\"-18110\" fill=\"none\"/><line y2=\"-18621\" y1=\"-18575\" x2=\"-24587\" x1=\"-21643\" fill=\"none\"/><line y2=\"-17411\" y1=\"-18575\" x2=\"-20947\" x1=\"-21643\" fill=\"none\"/><line y2=\"-16004\" y1=\"-17027\" x2=\"-20103\" x1=\"-20716\" fill=\"none\"/><line y2=\"-16004\" y1=\"-16590\" x2=\"-20103\" x1=\"-17833\" fill=\"none\"/><line y2=\"-15432\" y1=\"-16590\" x2=\"-17171\" x1=\"-17833\" fill=\"none\"/><line y2=\"-14276\" y1=\"-15192\" x2=\"-16507\" x1=\"-17030\" fill=\"none\"/><line y2=\"-11520\" y1=\"-13716\" x2=\"-16972\" x1=\"-15244\" fill=\"none\"/><line y2=\"-14276\" y1=\"-13716\" x2=\"-16507\" x1=\"-15244\" fill=\"none\"/><line y2=\"-14363\" y1=\"-13941\" x2=\"-16278\" x1=\"-15334\" fill=\"none\"/><line y2=\"-22666\" y1=\"-21987\" x2=\"-28923\" x1=\"-26970\" fill=\"none\"/><line y2=\"-23105\" y1=\"-22810\" x2=\"-30194\" x1=\"-29348\" fill=\"none\"/><line y2=\"-19947\" y1=\"-21987\" x2=\"-25529\" x1=\"-26970\" fill=\"none\"/><line y2=\"-18621\" y1=\"-19583\" x2=\"-24587\" x1=\"-25269\" fill=\"none\"/><line y2=\"-21900\" y1=\"-19788\" x2=\"-30431\" x1=\"-30847\" fill=\"none\"/><line y2=\"-21848\" y1=\"-20170\" x2=\"-30269\" x1=\"-30599\" fill=\"none\"/><line y2=\"-23105\" y1=\"-22175\" x2=\"-30194\" x1=\"-30379\" fill=\"none\"/><line y2=\"-22657\" y1=\"-22120\" x2=\"-30110\" x1=\"-30214\" fill=\"none\"/><line y2=\"-22712\" y1=\"-21845\" x2=\"-32456\" x1=\"-29819\" fill=\"none\"/><line y2=\"-19086\" y1=\"-21845\" x2=\"-29073\" x1=\"-29819\" fill=\"none\"/><line y2=\"-22712\" y1=\"-19508\" x2=\"-32456\" x1=\"-32762\" fill=\"none\"/><line y2=\"-22296\" y1=\"-19892\" x2=\"-32326\" x1=\"-32554\" fill=\"none\"/><line y2=\"-19086\" y1=\"-16614\" x2=\"-29073\" x1=\"-29772\" fill=\"none\"/><line y2=\"-18731\" y1=\"-16876\" x2=\"-28995\" x1=\"-29521\" fill=\"none\"/><line y2=\"-13762\" y1=\"-15678\" x2=\"-25662\" x1=\"-24587\" fill=\"none\"/><line y2=\"-14086\" y1=\"-15522\" x2=\"-25676\" x1=\"-24870\" fill=\"none\"/><line y2=\"-13716\" y1=\"-11705\" x2=\"-20476\" x1=\"-22952\" fill=\"none\"/><line y2=\"-13332\" y1=\"-11824\" x2=\"-20678\" x1=\"-22536\" fill=\"none\"/><line y2=\"-10024\" y1=\"-11520\" x2=\"-19306\" x1=\"-16972\" fill=\"none\"/><line y2=\"-17235\" y1=\"-18621\" x2=\"-25384\" x1=\"-24587\" fill=\"none\"/><line y2=\"-17402\" y1=\"-18390\" x2=\"-25485\" x1=\"-24916\" fill=\"none\"/><line y2=\"-16099\" y1=\"-16992\" x2=\"-26037\" x1=\"-25523\" fill=\"none\"/><line y2=\"-16501\" y1=\"-17160\" x2=\"-26005\" x1=\"-25624\" fill=\"none\"/><line y2=\"-14701\" y1=\"-16004\" x2=\"-20918\" x1=\"-20103\" fill=\"none\"/><line y2=\"-14866\" y1=\"-15799\" x2=\"-21016\" x1=\"-20433\" fill=\"none\"/><line y2=\"-13621\" y1=\"-14467\" x2=\"-21597\" x1=\"-21068\" fill=\"none\"/><line y2=\"-14011\" y1=\"-14632\" x2=\"-21554\" x1=\"-21166\" fill=\"none\"/><line y2=\"-13381\" y1=\"-14276\" x2=\"-17628\" x1=\"-16507\" fill=\"none\"/><line y2=\"-12081\" y1=\"-13104\" x2=\"-19260\" x1=\"-17977\" fill=\"none\"/><line y2=\"-19508\" y1=\"-19788\" x2=\"-32762\" x1=\"-30847\" fill=\"none\"/><line y2=\"-17864\" y1=\"-19788\" x2=\"-29510\" x1=\"-30847\" fill=\"none\"/><line y2=\"-16564\" y1=\"-17498\" x2=\"-28605\" x1=\"-29255\" fill=\"none\"/><line y2=\"-19508\" y1=\"-16614\" x2=\"-32762\" x1=\"-32297\" fill=\"none\"/><line y2=\"-16614\" y1=\"-16614\" x2=\"-32297\" x1=\"-29772\" fill=\"none\"/><line y2=\"-14276\" y1=\"-16614\" x2=\"-27906\" x1=\"-29772\" fill=\"none\"/><line y2=\"-11705\" y1=\"-13762\" x2=\"-22952\" x1=\"-25662\" fill=\"none\"/><line y2=\"-14276\" y1=\"-13762\" x2=\"-27906\" x1=\"-25662\" fill=\"none\"/><line y2=\"-9232\" y1=\"-11705\" x2=\"-22952\" x1=\"-22952\" fill=\"none\"/><line y2=\"-9232\" y1=\"-10024\" x2=\"-22952\" x1=\"-19306\" fill=\"none\"/><line y2=\"-9498\" y1=\"-10059\" x2=\"-22533\" x1=\"-19950\" fill=\"none\"/><line y2=\"-10726\" y1=\"-10024\" x2=\"-21831\" x1=\"-19306\" fill=\"none\"/><line y2=\"-16564\" y1=\"-16099\" x2=\"-28605\" x1=\"-26037\" fill=\"none\"/><line y2=\"-15082\" y1=\"-16099\" x2=\"-25254\" x1=\"-26037\" fill=\"none\"/><line y2=\"-13670\" y1=\"-14730\" x2=\"-24165\" x1=\"-24983\" fill=\"none\"/><line y2=\"-13329\" y1=\"-13621\" x2=\"-21155\" x1=\"-21597\" fill=\"none\"/><line y2=\"-12081\" y1=\"-13083\" x2=\"-19260\" x1=\"-20782\" fill=\"none\"/><line y2=\"-13670\" y1=\"-13621\" x2=\"-24165\" x1=\"-21597\" fill=\"none\"/><line y2=\"-10726\" y1=\"-12081\" x2=\"-21831\" x1=\"-19260\" fill=\"none\"/><line y2=\"-11044\" y1=\"-12061\" x2=\"-21588\" x1=\"-19661\" fill=\"none\"/><line y2=\"-15542\" y1=\"-16564\" x2=\"-28782\" x1=\"-28605\" fill=\"none\"/><line y2=\"-15718\" y1=\"-16255\" x2=\"-28923\" x1=\"-28834\" fill=\"none\"/><line y2=\"-13855\" y1=\"-15264\" x2=\"-29073\" x1=\"-28831\" fill=\"none\"/><line y2=\"-14222\" y1=\"-15441\" x2=\"-29180\" x1=\"-28972\" fill=\"none\"/><line y2=\"-16614\" y1=\"-13996\" x2=\"-32297\" x1=\"-31127\" fill=\"none\"/><line y2=\"-16356\" y1=\"-14392\" x2=\"-31997\" x1=\"-31119\" fill=\"none\"/><line y2=\"-14276\" y1=\"-11778\" x2=\"-27906\" x1=\"-29094\" fill=\"none\"/><line y2=\"-13889\" y1=\"-12017\" x2=\"-27900\" x1=\"-28793\" fill=\"none\"/><line y2=\"-10119\" y1=\"-9232\" x2=\"-26736\" x1=\"-22952\" fill=\"none\"/><line y2=\"-10743\" y1=\"-10726\" x2=\"-22813\" x1=\"-21831\" fill=\"none\"/><line y2=\"-10772\" y1=\"-10749\" x2=\"-24260\" x1=\"-23090\" fill=\"none\"/><line y2=\"-13274\" y1=\"-13670\" x2=\"-24804\" x1=\"-24165\" fill=\"none\"/><line y2=\"-13384\" y1=\"-13621\" x2=\"-24948\" x1=\"-24567\" fill=\"none\"/><line y2=\"-12127\" y1=\"-13127\" x2=\"-26644\" x1=\"-25038\" fill=\"none\"/><line y2=\"-12465\" y1=\"-13236\" x2=\"-26424\" x1=\"-25185\" fill=\"none\"/><line y2=\"-13996\" y1=\"-13855\" x2=\"-31127\" x1=\"-29073\" fill=\"none\"/><line y2=\"-13421\" y1=\"-13855\" x2=\"-28461\" x1=\"-29073\" fill=\"none\"/><line y2=\"-12127\" y1=\"-13161\" x2=\"-26644\" x1=\"-28097\" fill=\"none\"/><line y2=\"-13996\" y1=\"-11778\" x2=\"-31127\" x1=\"-29094\" fill=\"none\"/><line y2=\"-11778\" y1=\"-10119\" x2=\"-29094\" x1=\"-26736\" fill=\"none\"/><line y2=\"-10119\" y1=\"-10772\" x2=\"-26736\" x1=\"-24260\" fill=\"none\"/><line y2=\"-10365\" y1=\"-10842\" x2=\"-26470\" x1=\"-24665\" fill=\"none\"/><line y2=\"-12127\" y1=\"-10772\" x2=\"-26644\" x1=\"-24260\" fill=\"none\"/><line y2=\"-30853\" y1=\"-30327\" x2=\"-16926\" x1=\"-17833\" fill=\"none\"/><line y2=\"-30853\" y1=\"-30327\" x2=\"-18740\" x1=\"-17833\" fill=\"none\"/><line y2=\"-30327\" y1=\"-30853\" x2=\"-19647\" x1=\"-18740\" fill=\"none\"/><line y2=\"-30850\" y1=\"-30327\" x2=\"-20554\" x1=\"-19647\" fill=\"none\"/><line y2=\"-31899\" y1=\"-30850\" x2=\"-20554\" x1=\"-20554\" fill=\"none\"/><line y2=\"-31916\" y1=\"-30853\" x2=\"-16559\" x1=\"-16926\" fill=\"none\"/><line y2=\"-31725\" y1=\"-30931\" x2=\"-16443\" x1=\"-16720\" fill=\"none\"/><line y2=\"-30853\" y1=\"-30301\" x2=\"-16926\" x1=\"-16215\" fill=\"none\"/><line y2=\"-31916\" y1=\"-31916\" x2=\"-15412\" x1=\"-16559\" fill=\"none\"/><line y2=\"-30295\" y1=\"-30853\" x2=\"-15839\" x1=\"-15085\" fill=\"none\"/><line y2=\"-30853\" y1=\"-31916\" x2=\"-15085\" x1=\"-15412\" fill=\"none\"/><line y2=\"-30934\" y1=\"-31731\" x2=\"-15288\" x1=\"-15533\" fill=\"none\"/><line y2=\"-32315\" y1=\"-31899\" x2=\"-21273\" x1=\"-20554\" fill=\"none\"/><line y2=\"-32046\" y1=\"-32315\" x2=\"-22114\" x1=\"-21649\" fill=\"none\"/><line y2=\"-32375\" y1=\"-31959\" x2=\"-19869\" x1=\"-20589\" fill=\"none\"/><line y2=\"-32254\" y1=\"-31838\" x2=\"-19800\" x1=\"-20519\" fill=\"none\"/><text y=\"-32242\" xml:space=\"preserve\" x=\"-21614\" stroke=\"none\" font-size=\"433.3333\" font-family=\"sans-serif\">O</text><text y=\"-32242\" xml:space=\"preserve\" x=\"-19800\" stroke=\"none\" font-size=\"433.3333\" font-family=\"sans-serif\">O</text><text y=\"-31647\" xml:space=\"preserve\" x=\"-22646\" stroke=\"none\" font-size=\"433.3333\" font-family=\"sans-serif\">CH</text><text y=\"-31558\" xml:space=\"preserve\" x=\"-22068\" stroke=\"none\" font-size=\"313.3333\" font-family=\"sans-serif\">3</text><text y=\"-29978\" xml:space=\"preserve\" x=\"-16180\" stroke=\"none\" font-size=\"433.3333\" font-family=\"sans-serif\">S</text></g></g></svg>"
        },
        {
            "rn":"1001055-65-7",
            "name":"Methyl 4-amino-3,5-diethylbenzoate",
            "image":"<svg width=\"174.18\" viewBox=\"0 0 5806 5605\" text-rendering=\"auto\" stroke-width=\"1\" stroke-opacity=\"1\" stroke-miterlimit=\"10\" stroke-linejoin=\"miter\" stroke-linecap=\"square\" stroke-dashoffset=\"0\" stroke-dasharray=\"none\" stroke=\"black\" shape-rendering=\"auto\" image-rendering=\"auto\" height=\"168.15\" font-weight=\"normal\" font-style=\"normal\" font-size=\"12\" font-family=\"'Dialog'\" fill-opacity=\"1\" fill=\"black\" color-rendering=\"auto\" color-interpolation=\"auto\" xmlns=\"http://www.w3.org/2000/svg\"><g><g stroke=\"white\" fill=\"white\"><rect y=\"0\" x=\"0\" width=\"5806\" stroke=\"none\" height=\"5605\"/></g><g transform=\"translate(32866,32758)\" text-rendering=\"geometricPrecision\" stroke-width=\"44\" stroke-linejoin=\"round\" stroke-linecap=\"round\"><line y2=\"-29099\" y1=\"-29668\" x2=\"-29960\" x1=\"-28978\" fill=\"none\"/><line y2=\"-29319\" y1=\"-29744\" x2=\"-29923\" x1=\"-29186\" fill=\"none\"/><line y2=\"-29668\" y1=\"-29099\" x2=\"-30948\" x1=\"-29960\" fill=\"none\"/><line y2=\"-29668\" y1=\"-30807\" x2=\"-28978\" x1=\"-28978\" fill=\"none\"/><line y2=\"-30807\" y1=\"-29668\" x2=\"-30948\" x1=\"-30948\" fill=\"none\"/><line y2=\"-30665\" y1=\"-29810\" x2=\"-30778\" x1=\"-30778\" fill=\"none\"/><line y2=\"-30807\" y1=\"-31376\" x2=\"-28978\" x1=\"-29960\" fill=\"none\"/><line y2=\"-30729\" y1=\"-31156\" x2=\"-29186\" x1=\"-29923\" fill=\"none\"/><line y2=\"-31376\" y1=\"-30807\" x2=\"-29960\" x1=\"-30948\" fill=\"none\"/><line y2=\"-31330\" y1=\"-30807\" x2=\"-28071\" x1=\"-28978\" fill=\"none\"/><line y2=\"-30807\" y1=\"-31330\" x2=\"-27164\" x1=\"-28071\" fill=\"none\"/><line y2=\"-31330\" y1=\"-30807\" x2=\"-31855\" x1=\"-30948\" fill=\"none\"/><line y2=\"-30807\" y1=\"-31330\" x2=\"-32762\" x1=\"-31855\" fill=\"none\"/><line y2=\"-28054\" y1=\"-29099\" x2=\"-29960\" x1=\"-29960\" fill=\"none\"/><line y2=\"-32202\" y1=\"-31376\" x2=\"-29960\" x1=\"-29960\" fill=\"none\"/><line y2=\"-27638\" y1=\"-28054\" x2=\"-30680\" x1=\"-29960\" fill=\"none\"/><line y2=\"-27886\" y1=\"-27638\" x2=\"-31486\" x1=\"-31058\" fill=\"none\"/><line y2=\"-27698\" y1=\"-28114\" x2=\"-29206\" x1=\"-29926\" fill=\"none\"/><line y2=\"-27577\" y1=\"-27990\" x2=\"-29278\" x1=\"-29998\" fill=\"none\"/><text y=\"-27349\" xml:space=\"preserve\" x=\"-31020\" stroke=\"none\" font-size=\"433.3333\" font-family=\"sans-serif\">O</text><text y=\"-27349\" xml:space=\"preserve\" x=\"-29206\" stroke=\"none\" font-size=\"433.3333\" font-family=\"sans-serif\">O</text><text y=\"-28036\" xml:space=\"preserve\" x=\"-32211\" stroke=\"none\" font-size=\"433.3333\" font-family=\"sans-serif\">CH</text><text y=\"-27947\" xml:space=\"preserve\" x=\"-31633\" stroke=\"none\" font-size=\"313.3333\" font-family=\"sans-serif\">3</text><text y=\"-32242\" xml:space=\"preserve\" x=\"-30113\" stroke=\"none\" font-size=\"433.3333\" font-family=\"sans-serif\">NH</text><text y=\"-32153\" xml:space=\"preserve\" x=\"-29536\" stroke=\"none\" font-size=\"313.3333\" font-family=\"sans-serif\">2</text></g></g></svg>"
        },
        {
            "rn":"10012-73-4",
            "name":"Methyl (3<em>S</em>,5<em>E</em>,6<em>S</em>,7<em>S</em>)-5-ethylidene-2,4,5,6,7,8-hexahydro-7-(hydroxymethyl)-1<em>H</em>-3,6-ethanoazonino[5,4-<em>b</em>]indole-7-carboxylate",
            "image":"<svg width=\"250.8\" viewBox=\"0 0 8360 7202\" text-rendering=\"auto\" stroke-width=\"1\" stroke-opacity=\"1\" stroke-miterlimit=\"10\" stroke-linejoin=\"miter\" stroke-linecap=\"square\" stroke-dashoffset=\"0\" stroke-dasharray=\"none\" stroke=\"black\" shape-rendering=\"auto\" image-rendering=\"auto\" height=\"216.06\" font-weight=\"normal\" font-style=\"normal\" font-size=\"12\" font-family=\"'Dialog'\" fill-opacity=\"1\" fill=\"black\" color-rendering=\"auto\" color-interpolation=\"auto\" xmlns=\"http://www.w3.org/2000/svg\"><g><g stroke=\"white\" fill=\"white\"><rect y=\"0\" x=\"0\" width=\"8360\" stroke=\"none\" height=\"7202\"/></g><g transform=\"translate(32866,32644)\" text-rendering=\"geometricPrecision\" stroke-width=\"44\" stroke-linejoin=\"round\" stroke-linecap=\"round\"><line y2=\"-28995\" y1=\"-28392\" x2=\"-28628\" x1=\"-27594\" fill=\"none\"/><line y2=\"-28392\" y1=\"-28995\" x2=\"-27594\" x1=\"-26563\" fill=\"none\"/><line y2=\"-28995\" y1=\"-30203\" x2=\"-28628\" x1=\"-28628\" fill=\"none\"/><line y2=\"-29146\" y1=\"-30050\" x2=\"-28799\" x1=\"-28799\" fill=\"none\"/><line y2=\"-28611\" y1=\"-28995\" x2=\"-29287\" x1=\"-28628\" fill=\"none\"/><line y2=\"-28995\" y1=\"-28394\" x2=\"-26563\" x1=\"-25517\" fill=\"none\"/><line y2=\"-30203\" y1=\"-28995\" x2=\"-26563\" x1=\"-26563\" fill=\"none\"/><line y2=\"-30203\" y1=\"-30203\" x2=\"-28628\" x1=\"-30697\" fill=\"none\"/><line y2=\"-30804\" y1=\"-30203\" x2=\"-29663\" x1=\"-28628\" fill=\"none\"/><line y2=\"-28995\" y1=\"-28501\" x2=\"-30697\" x1=\"-29850\" fill=\"none\"/><line y2=\"-28394\" y1=\"-32011\" x2=\"-25517\" x1=\"-25529\" fill=\"none\"/><line y2=\"-30804\" y1=\"-30203\" x2=\"-27594\" x1=\"-26563\" fill=\"none\"/><line y2=\"-28995\" y1=\"-30203\" x2=\"-30697\" x1=\"-30697\" fill=\"none\"/><line y2=\"-30203\" y1=\"-30804\" x2=\"-30697\" x1=\"-31731\" fill=\"none\"/><line y2=\"-30131\" y1=\"-30581\" x2=\"-30911\" x1=\"-31688\" fill=\"none\"/><line y2=\"-32011\" y1=\"-30804\" x2=\"-29663\" x1=\"-29663\" fill=\"none\"/><line y2=\"-28392\" y1=\"-28995\" x2=\"-31731\" x1=\"-30697\" fill=\"none\"/><line y2=\"-28614\" y1=\"-29068\" x2=\"-31688\" x1=\"-30911\" fill=\"none\"/><line y2=\"-32011\" y1=\"-32011\" x2=\"-25529\" x1=\"-27406\" fill=\"none\"/><line y2=\"-30804\" y1=\"-30203\" x2=\"-31731\" x1=\"-32762\" fill=\"none\"/><line y2=\"-32011\" y1=\"-32011\" x2=\"-27785\" x1=\"-29663\" fill=\"none\"/><line y2=\"-28995\" y1=\"-28392\" x2=\"-32762\" x1=\"-31731\" fill=\"none\"/><line y2=\"-30203\" y1=\"-28995\" x2=\"-32762\" x1=\"-32762\" fill=\"none\"/><line y2=\"-30050\" y1=\"-29146\" x2=\"-32595\" x1=\"-32595\" fill=\"none\"/><line y2=\"-27872\" y1=\"-28394\" x2=\"-24610\" x1=\"-25517\" fill=\"none\"/><line y2=\"-27817\" y1=\"-28210\" x2=\"-24792\" x1=\"-25471\" fill=\"none\"/><line y2=\"-26340\" y1=\"-28392\" x2=\"-27594\" x1=\"-27594\" fill=\"none\"/><line y2=\"-27025\" y1=\"-27854\" x2=\"-28493\" x1=\"-28493\" fill=\"none\"/><line y2=\"-26823\" y1=\"-27872\" x2=\"-24610\" x1=\"-24610\" fill=\"none\"/><line y2=\"-25927\" y1=\"-26340\" x2=\"-26878\" x1=\"-27594\" fill=\"none\"/><line y2=\"-26234\" y1=\"-25927\" x2=\"-25968\" x1=\"-26499\" fill=\"none\"/><line y2=\"-25867\" y1=\"-26280\" x2=\"-28279\" x1=\"-27560\" fill=\"none\"/><line y2=\"-25988\" y1=\"-26404\" x2=\"-28348\" x1=\"-27632\" fill=\"none\"/><polygon stroke-width=\"1\" stroke=\"none\" points=\" -27594 -28392 -28458 -27794 -28527 -27912\"/><polygon stroke-width=\"1\" points=\" -27594 -28392 -28458 -27794 -28527 -27912\" fill=\"none\"/><line y2=\"-30804\" y1=\"-30804\" x2=\"-27664\" x1=\"-27528\" fill=\"none\"/><line y2=\"-31021\" y1=\"-31021\" x2=\"-27649\" x1=\"-27542\" fill=\"none\"/><line y2=\"-31237\" y1=\"-31237\" x2=\"-27633\" x1=\"-27557\" fill=\"none\"/><line y2=\"-31454\" y1=\"-31454\" x2=\"-27618\" x1=\"-27571\" fill=\"none\"/><line y2=\"-31671\" y1=\"-31671\" x2=\"-27603\" x1=\"-27586\" fill=\"none\"/><line y2=\"-28166\" y1=\"-28166\" x2=\"-26632\" x1=\"-26494\" fill=\"none\"/><line y2=\"-28383\" y1=\"-28383\" x2=\"-26614\" x1=\"-26512\" fill=\"none\"/><line y2=\"-28599\" y1=\"-28599\" x2=\"-26596\" x1=\"-26530\" fill=\"none\"/><line y2=\"-28816\" y1=\"-28816\" x2=\"-26578\" x1=\"-26548\" fill=\"none\"/><text y=\"-25638\" xml:space=\"preserve\" x=\"-26840\" stroke=\"none\" font-size=\"433.3333\" font-family=\"sans-serif\">O</text><text y=\"-25638\" xml:space=\"preserve\" x=\"-28654\" stroke=\"none\" font-size=\"433.3333\" font-family=\"sans-serif\">O</text><text y=\"-26161\" xml:space=\"preserve\" x=\"-25933\" stroke=\"none\" font-size=\"433.3333\" font-family=\"sans-serif\">CH</text><text y=\"-26072\" xml:space=\"preserve\" x=\"-25355\" stroke=\"none\" font-size=\"313.3333\" font-family=\"sans-serif\">3</text><text y=\"-26626\" xml:space=\"preserve\" x=\"-28646\" stroke=\"none\" font-size=\"433.3333\" font-family=\"sans-serif\">OH</text><text y=\"-28212\" xml:space=\"preserve\" x=\"-29816\" stroke=\"none\" font-size=\"433.3333\" font-family=\"sans-serif\">NH</text><text y=\"-31832\" xml:space=\"preserve\" x=\"-27747\" stroke=\"none\" font-size=\"433.3333\" font-family=\"sans-serif\">N</text><text y=\"-27768\" xml:space=\"preserve\" x=\"-26716\" stroke=\"none\" font-size=\"433.3333\" font-family=\"sans-serif\">H</text><text y=\"-27505\" xml:space=\"preserve\" x=\"-25465\" stroke=\"none\" font-style=\"italic\" font-size=\"313.3333\" font-family=\"sans-serif\">E</text><text y=\"-28071\" xml:space=\"preserve\" x=\"-27499\" stroke=\"none\" font-style=\"italic\" font-size=\"313.3333\" font-family=\"sans-serif\">S</text><text y=\"-28961\" xml:space=\"preserve\" x=\"-26964\" stroke=\"none\" font-style=\"italic\" font-size=\"313.3333\" font-family=\"sans-serif\">S</text><text y=\"-32242\" xml:space=\"preserve\" x=\"-27638\" stroke=\"none\" font-style=\"italic\" font-size=\"313.3333\" font-family=\"sans-serif\">S</text></g></g></svg>"
        },
        {
            "rn":"100129-69-9",
            "name":"Methyl 2-chloro-6-(1,1-dimethylethyl)-4-pyridinecarboxylate",
            "image":"<svg width=\"208.77\" viewBox=\"0 0 6959 5036\" text-rendering=\"auto\" stroke-width=\"1\" stroke-opacity=\"1\" stroke-miterlimit=\"10\" stroke-linejoin=\"miter\" stroke-linecap=\"square\" stroke-dashoffset=\"0\" stroke-dasharray=\"none\" stroke=\"black\" shape-rendering=\"auto\" image-rendering=\"auto\" height=\"151.08\" font-weight=\"normal\" font-style=\"normal\" font-size=\"12\" font-family=\"'Dialog'\" fill-opacity=\"1\" fill=\"black\" color-rendering=\"auto\" color-interpolation=\"auto\" xmlns=\"http://www.w3.org/2000/svg\"><g><g stroke=\"white\" fill=\"white\"><rect y=\"0\" x=\"0\" width=\"6959\" stroke=\"none\" height=\"5036\"/></g><g transform=\"translate(32866,32758)\" text-rendering=\"geometricPrecision\" stroke-width=\"44\" stroke-linejoin=\"round\" stroke-linecap=\"round\"><line y2=\"-29668\" y1=\"-29099\" x2=\"-29796\" x1=\"-28810\" fill=\"none\"/><line y2=\"-30807\" y1=\"-29668\" x2=\"-29796\" x1=\"-29796\" fill=\"none\"/><line y2=\"-30665\" y1=\"-29810\" x2=\"-29628\" x1=\"-29628\" fill=\"none\"/><line y2=\"-29099\" y1=\"-29668\" x2=\"-28810\" x1=\"-27825\" fill=\"none\"/><line y2=\"-29319\" y1=\"-29744\" x2=\"-28773\" x1=\"-28033\" fill=\"none\"/><line y2=\"-31376\" y1=\"-30807\" x2=\"-28810\" x1=\"-29796\" fill=\"none\"/><line y2=\"-29668\" y1=\"-30587\" x2=\"-27825\" x1=\"-27825\" fill=\"none\"/><line y2=\"-30914\" y1=\"-31376\" x2=\"-28016\" x1=\"-28810\" fill=\"none\"/><line y2=\"-30824\" y1=\"-31171\" x2=\"-28198\" x1=\"-28796\" fill=\"none\"/><line y2=\"-29146\" y1=\"-29668\" x2=\"-26918\" x1=\"-27825\" fill=\"none\"/><line y2=\"-29146\" y1=\"-29668\" x2=\"-30703\" x1=\"-29796\" fill=\"none\"/><line y2=\"-32202\" y1=\"-31376\" x2=\"-28810\" x1=\"-28810\" fill=\"none\"/><line y2=\"-29668\" y1=\"-29146\" x2=\"-26011\" x1=\"-26918\" fill=\"none\"/><line y2=\"-28238\" y1=\"-29146\" x2=\"-26395\" x1=\"-26918\" fill=\"none\"/><line y2=\"-28238\" y1=\"-29146\" x2=\"-27444\" x1=\"-26918\" fill=\"none\"/><line y2=\"-29562\" y1=\"-29146\" x2=\"-31422\" x1=\"-30703\" fill=\"none\"/><line y2=\"-29313\" y1=\"-29562\" x2=\"-32228\" x1=\"-31800\" fill=\"none\"/><line y2=\"-28316\" y1=\"-29146\" x2=\"-30633\" x1=\"-30633\" fill=\"none\"/><line y2=\"-28316\" y1=\"-29146\" x2=\"-30775\" x1=\"-30775\" fill=\"none\"/><text y=\"-29489\" xml:space=\"preserve\" x=\"-31763\" stroke=\"none\" font-size=\"433.3333\" font-family=\"sans-serif\">O</text><text y=\"-27918\" xml:space=\"preserve\" x=\"-30856\" stroke=\"none\" font-size=\"433.3333\" font-family=\"sans-serif\">O</text><text y=\"-28914\" xml:space=\"preserve\" x=\"-32762\" stroke=\"none\" font-size=\"433.3333\" font-family=\"sans-serif\">CH</text><text y=\"-28825\" xml:space=\"preserve\" x=\"-32185\" stroke=\"none\" font-size=\"313.3333\" font-family=\"sans-serif\">3</text><text y=\"-32242\" xml:space=\"preserve\" x=\"-29042\" stroke=\"none\" font-size=\"433.3333\" font-family=\"sans-serif\">Cl</text><text y=\"-30628\" xml:space=\"preserve\" x=\"-27978\" stroke=\"none\" font-size=\"433.3333\" font-family=\"sans-serif\">N</text></g></g></svg>"
        },
        {
            "rn":"1001336-17-9",
            "name":"Methyl 4-chloro-2-[(6-chloro-1,2-dihydro-2-oxo-3<em>H</em>-indol-3-ylidene)methyl]benzoate",
            "image":"<svg width=\"323.73\" viewBox=\"0 0 10791 5605\" text-rendering=\"auto\" stroke-width=\"1\" stroke-opacity=\"1\" stroke-miterlimit=\"10\" stroke-linejoin=\"miter\" stroke-linecap=\"square\" stroke-dashoffset=\"0\" stroke-dasharray=\"none\" stroke=\"black\" shape-rendering=\"auto\" image-rendering=\"auto\" height=\"168.15\" font-weight=\"normal\" font-style=\"normal\" font-size=\"12\" font-family=\"'Dialog'\" fill-opacity=\"1\" fill=\"black\" color-rendering=\"auto\" color-interpolation=\"auto\" xmlns=\"http://www.w3.org/2000/svg\"><g><g stroke=\"white\" fill=\"white\"><rect y=\"0\" x=\"0\" width=\"10791\" stroke=\"none\" height=\"5605\"/></g><g transform=\"translate(32866,32758)\" text-rendering=\"geometricPrecision\" stroke-width=\"44\" stroke-linejoin=\"round\" stroke-linecap=\"round\"><line y2=\"-29668\" y1=\"-29668\" x2=\"-29521\" x1=\"-27415\" fill=\"none\"/><line y2=\"-29668\" y1=\"-30885\" x2=\"-27415\" x1=\"-27415\" fill=\"none\"/><line y2=\"-30885\" y1=\"-29668\" x2=\"-29521\" x1=\"-29521\" fill=\"none\"/><line y2=\"-29062\" y1=\"-29668\" x2=\"-30570\" x1=\"-29521\" fill=\"none\"/><line y2=\"-29284\" y1=\"-29741\" x2=\"-30524\" x1=\"-29738\" fill=\"none\"/><line y2=\"-30885\" y1=\"-31272\" x2=\"-27415\" x1=\"-28085\" fill=\"none\"/><line y2=\"-31382\" y1=\"-30885\" x2=\"-28652\" x1=\"-29521\" fill=\"none\"/><line y2=\"-30885\" y1=\"-31491\" x2=\"-29521\" x1=\"-30570\" fill=\"none\"/><line y2=\"-30812\" y1=\"-31269\" x2=\"-29738\" x1=\"-30524\" fill=\"none\"/><line y2=\"-29668\" y1=\"-29062\" x2=\"-31624\" x1=\"-30570\" fill=\"none\"/><line y2=\"-31491\" y1=\"-30885\" x2=\"-30570\" x1=\"-31624\" fill=\"none\"/><line y2=\"-30885\" y1=\"-29668\" x2=\"-31624\" x1=\"-31624\" fill=\"none\"/><line y2=\"-30732\" y1=\"-29822\" x2=\"-31454\" x1=\"-31454\" fill=\"none\"/><line y2=\"-29146\" y1=\"-29668\" x2=\"-26508\" x1=\"-27415\" fill=\"none\"/><line y2=\"-29091\" y1=\"-29484\" x2=\"-26690\" x1=\"-27369\" fill=\"none\"/><line y2=\"-29668\" y1=\"-29146\" x2=\"-25601\" x1=\"-26508\" fill=\"none\"/><line y2=\"-31211\" y1=\"-30885\" x2=\"-32190\" x1=\"-31624\" fill=\"none\"/><line y2=\"-31361\" y1=\"-30945\" x2=\"-26730\" x1=\"-27450\" fill=\"none\"/><line y2=\"-31240\" y1=\"-30824\" x2=\"-26661\" x1=\"-27380\" fill=\"none\"/><line y2=\"-29668\" y1=\"-29099\" x2=\"-25601\" x1=\"-24616\" fill=\"none\"/><line y2=\"-29744\" y1=\"-29319\" x2=\"-25393\" x1=\"-24653\" fill=\"none\"/><line y2=\"-30807\" y1=\"-29668\" x2=\"-25601\" x1=\"-25601\" fill=\"none\"/><line y2=\"-29099\" y1=\"-29668\" x2=\"-24616\" x1=\"-23631\" fill=\"none\"/><line y2=\"-31376\" y1=\"-30807\" x2=\"-24616\" x1=\"-25601\" fill=\"none\"/><line y2=\"-31156\" y1=\"-30729\" x2=\"-24653\" x1=\"-25393\" fill=\"none\"/><line y2=\"-29668\" y1=\"-30807\" x2=\"-23631\" x1=\"-23631\" fill=\"none\"/><line y2=\"-29810\" y1=\"-30665\" x2=\"-23801\" x1=\"-23801\" fill=\"none\"/><line y2=\"-30807\" y1=\"-31376\" x2=\"-23631\" x1=\"-24616\" fill=\"none\"/><line y2=\"-28054\" y1=\"-29099\" x2=\"-24616\" x1=\"-24616\" fill=\"none\"/><line y2=\"-32202\" y1=\"-31376\" x2=\"-24616\" x1=\"-24616\" fill=\"none\"/><line y2=\"-27638\" y1=\"-28054\" x2=\"-23896\" x1=\"-24616\" fill=\"none\"/><line y2=\"-27944\" y1=\"-27638\" x2=\"-22989\" x1=\"-23521\" fill=\"none\"/><line y2=\"-27577\" y1=\"-27990\" x2=\"-25300\" x1=\"-24581\" fill=\"none\"/><line y2=\"-27698\" y1=\"-28114\" x2=\"-25370\" x1=\"-24650\" fill=\"none\"/><text y=\"-31228\" xml:space=\"preserve\" x=\"-26658\" stroke=\"none\" font-size=\"433.3333\" font-family=\"sans-serif\">O</text><text y=\"-27349\" xml:space=\"preserve\" x=\"-23862\" stroke=\"none\" font-size=\"433.3333\" font-family=\"sans-serif\">O</text><text y=\"-27349\" xml:space=\"preserve\" x=\"-25676\" stroke=\"none\" font-size=\"433.3333\" font-family=\"sans-serif\">O</text><text y=\"-27874\" xml:space=\"preserve\" x=\"-22955\" stroke=\"none\" font-size=\"433.3333\" font-family=\"sans-serif\">CH</text><text y=\"-27785\" xml:space=\"preserve\" x=\"-22377\" stroke=\"none\" font-size=\"313.3333\" font-family=\"sans-serif\">3</text><text y=\"-31228\" xml:space=\"preserve\" x=\"-32762\" stroke=\"none\" font-size=\"433.3333\" font-family=\"sans-serif\">Cl</text><text y=\"-32242\" xml:space=\"preserve\" x=\"-24847\" stroke=\"none\" font-size=\"433.3333\" font-family=\"sans-serif\">Cl</text><text y=\"-31312\" xml:space=\"preserve\" x=\"-28617\" stroke=\"none\" font-size=\"433.3333\" font-family=\"sans-serif\">NH</text></g></g></svg>"
        },
        {
            "rn":"1001499-89-3",
            "name":"Methyl 1-(1<em>H</em>-pyrazol-1-ylmethyl)-1<em>H</em>-pyrazole-3-carboxylate",
            "image":"<svg width=\"273.33\" viewBox=\"0 0 9111 3168\" text-rendering=\"auto\" stroke-width=\"1\" stroke-opacity=\"1\" stroke-miterlimit=\"10\" stroke-linejoin=\"miter\" stroke-linecap=\"square\" stroke-dashoffset=\"0\" stroke-dasharray=\"none\" stroke=\"black\" shape-rendering=\"auto\" image-rendering=\"auto\" height=\"95.04\" font-weight=\"normal\" font-style=\"normal\" font-size=\"12\" font-family=\"'Dialog'\" fill-opacity=\"1\" fill=\"black\" color-rendering=\"auto\" color-interpolation=\"auto\" xmlns=\"http://www.w3.org/2000/svg\"><g><g stroke=\"white\" fill=\"white\"><rect y=\"0\" x=\"0\" width=\"9111\" stroke=\"none\" height=\"3168\"/></g><g transform=\"translate(32866,32758)\" text-rendering=\"geometricPrecision\" stroke-width=\"44\" stroke-linejoin=\"round\" stroke-linecap=\"round\"><line y2=\"-31468\" y1=\"-30850\" x2=\"-28773\" x1=\"-29608\" fill=\"none\"/><line y2=\"-31254\" y1=\"-30792\" x2=\"-28776\" x1=\"-29403\" fill=\"none\"/><line y2=\"-30850\" y1=\"-29694\" x2=\"-29608\" x1=\"-29252\" fill=\"none\"/><line y2=\"-30997\" y1=\"-31462\" x2=\"-27796\" x1=\"-28397\" fill=\"none\"/><line y2=\"-29694\" y1=\"-29694\" x2=\"-29252\" x1=\"-28007\" fill=\"none\"/><line y2=\"-29865\" y1=\"-29865\" x2=\"-29096\" x1=\"-28163\" fill=\"none\"/><line y2=\"-29694\" y1=\"-30630\" x2=\"-28007\" x1=\"-27684\" fill=\"none\"/><line y2=\"-31376\" y1=\"-30960\" x2=\"-26699\" x1=\"-27418\" fill=\"none\"/><line y2=\"-30960\" y1=\"-31376\" x2=\"-25982\" x1=\"-26699\" fill=\"none\"/><line y2=\"-31376\" y1=\"-30850\" x2=\"-30515\" x1=\"-29608\" fill=\"none\"/><line y2=\"-30630\" y1=\"-29735\" x2=\"-25725\" x1=\"-25448\" fill=\"none\"/><line y2=\"-31442\" y1=\"-30989\" x2=\"-24994\" x1=\"-25604\" fill=\"none\"/><line y2=\"-29735\" y1=\"-29735\" x2=\"-25448\" x1=\"-24246\" fill=\"none\"/><line y2=\"-29905\" y1=\"-29905\" x2=\"-25298\" x1=\"-24396\" fill=\"none\"/><line y2=\"-30850\" y1=\"-31436\" x2=\"-23859\" x1=\"-24616\" fill=\"none\"/><line y2=\"-30789\" y1=\"-31228\" x2=\"-24058\" x1=\"-24627\" fill=\"none\"/><line y2=\"-29735\" y1=\"-30850\" x2=\"-24246\" x1=\"-23859\" fill=\"none\"/><line y2=\"-30960\" y1=\"-31376\" x2=\"-31234\" x1=\"-30515\" fill=\"none\"/><line y2=\"-31208\" y1=\"-30960\" x2=\"-32040\" x1=\"-31613\" fill=\"none\"/><line y2=\"-32202\" y1=\"-31376\" x2=\"-30587\" x1=\"-30587\" fill=\"none\"/><line y2=\"-32202\" y1=\"-31376\" x2=\"-30446\" x1=\"-30446\" fill=\"none\"/><text y=\"-30671\" xml:space=\"preserve\" x=\"-31575\" stroke=\"none\" font-size=\"433.3333\" font-family=\"sans-serif\">O</text><text y=\"-32242\" xml:space=\"preserve\" x=\"-30668\" stroke=\"none\" font-size=\"433.3333\" font-family=\"sans-serif\">O</text><text y=\"-31358\" xml:space=\"preserve\" x=\"-32762\" stroke=\"none\" font-size=\"433.3333\" font-family=\"sans-serif\">CH</text><text y=\"-31269\" xml:space=\"preserve\" x=\"-32185\" stroke=\"none\" font-size=\"313.3333\" font-family=\"sans-serif\">3</text><text y=\"-31428\" xml:space=\"preserve\" x=\"-28738\" stroke=\"none\" font-size=\"433.3333\" font-family=\"sans-serif\">N</text><text y=\"-30671\" xml:space=\"preserve\" x=\"-27759\" stroke=\"none\" font-size=\"433.3333\" font-family=\"sans-serif\">N</text><text y=\"-30671\" xml:space=\"preserve\" x=\"-25945\" stroke=\"none\" font-size=\"433.3333\" font-family=\"sans-serif\">N</text><text y=\"-31402\" xml:space=\"preserve\" x=\"-24957\" stroke=\"none\" font-size=\"433.3333\" font-family=\"sans-serif\">N</text></g></g></svg>"
        },
        {
            "rn":"1001499-90-6",
            "name":"Methyl 1-[(4-chloro-3,5-dimethyl-1<em>H</em>-pyrazol-1-yl)methyl]-1<em>H</em>-pyrazole-3-carboxylate",
            "image":"<svg width=\"309.0\" viewBox=\"0 0 10300 4285\" text-rendering=\"auto\" stroke-width=\"1\" stroke-opacity=\"1\" stroke-miterlimit=\"10\" stroke-linejoin=\"miter\" stroke-linecap=\"square\" stroke-dashoffset=\"0\" stroke-dasharray=\"none\" stroke=\"black\" shape-rendering=\"auto\" image-rendering=\"auto\" height=\"128.55\" font-weight=\"normal\" font-style=\"normal\" font-size=\"12\" font-family=\"'Dialog'\" fill-opacity=\"1\" fill=\"black\" color-rendering=\"auto\" color-interpolation=\"auto\" xmlns=\"http://www.w3.org/2000/svg\"><g><g stroke=\"white\" fill=\"white\"><rect y=\"0\" x=\"0\" width=\"10300\" stroke=\"none\" height=\"4285\"/></g><g transform=\"translate(32866,32758)\" text-rendering=\"geometricPrecision\" stroke-width=\"44\" stroke-linejoin=\"round\" stroke-linecap=\"round\"><line y2=\"-29694\" y1=\"-30630\" x2=\"-30162\" x1=\"-29839\" fill=\"none\"/><line y2=\"-30997\" y1=\"-31462\" x2=\"-29952\" x1=\"-30552\" fill=\"none\"/><line y2=\"-29694\" y1=\"-29694\" x2=\"-31408\" x1=\"-30162\" fill=\"none\"/><line y2=\"-29865\" y1=\"-29865\" x2=\"-31252\" x1=\"-30318\" fill=\"none\"/><line y2=\"-31468\" y1=\"-30850\" x2=\"-30928\" x1=\"-31766\" fill=\"none\"/><line y2=\"-31254\" y1=\"-30792\" x2=\"-30934\" x1=\"-31558\" fill=\"none\"/><line y2=\"-30850\" y1=\"-29694\" x2=\"-31766\" x1=\"-31408\" fill=\"none\"/><line y2=\"-31376\" y1=\"-30960\" x2=\"-28857\" x1=\"-29576\" fill=\"none\"/><line y2=\"-30960\" y1=\"-31376\" x2=\"-28137\" x1=\"-28857\" fill=\"none\"/><line y2=\"-28836\" y1=\"-29694\" x2=\"-29562\" x1=\"-30162\" fill=\"none\"/><line y2=\"-31176\" y1=\"-30850\" x2=\"-32762\" x1=\"-31766\" fill=\"none\"/><line y2=\"-29065\" y1=\"-29694\" x2=\"-31864\" x1=\"-31408\" fill=\"none\"/><line y2=\"-31442\" y1=\"-30989\" x2=\"-27149\" x1=\"-27762\" fill=\"none\"/><line y2=\"-30630\" y1=\"-29735\" x2=\"-27880\" x1=\"-27606\" fill=\"none\"/><line y2=\"-30850\" y1=\"-31436\" x2=\"-26017\" x1=\"-26774\" fill=\"none\"/><line y2=\"-30789\" y1=\"-31228\" x2=\"-26216\" x1=\"-26782\" fill=\"none\"/><line y2=\"-29735\" y1=\"-29735\" x2=\"-27606\" x1=\"-26401\" fill=\"none\"/><line y2=\"-29905\" y1=\"-29905\" x2=\"-27456\" x1=\"-26551\" fill=\"none\"/><line y2=\"-29735\" y1=\"-30850\" x2=\"-26401\" x1=\"-26017\" fill=\"none\"/><line y2=\"-31376\" y1=\"-30850\" x2=\"-25110\" x1=\"-26017\" fill=\"none\"/><line y2=\"-30960\" y1=\"-31376\" x2=\"-24390\" x1=\"-25110\" fill=\"none\"/><line y2=\"-31266\" y1=\"-30960\" x2=\"-23483\" x1=\"-24015\" fill=\"none\"/><line y2=\"-32202\" y1=\"-31376\" x2=\"-25179\" x1=\"-25179\" fill=\"none\"/><line y2=\"-32202\" y1=\"-31376\" x2=\"-25040\" x1=\"-25040\" fill=\"none\"/><text y=\"-28669\" xml:space=\"preserve\" x=\"-32257\" stroke=\"none\" font-size=\"433.3333\" font-family=\"sans-serif\">Cl</text><text y=\"-30671\" xml:space=\"preserve\" x=\"-24353\" stroke=\"none\" font-size=\"433.3333\" font-family=\"sans-serif\">O</text><text y=\"-32242\" xml:space=\"preserve\" x=\"-25260\" stroke=\"none\" font-size=\"433.3333\" font-family=\"sans-serif\">O</text><text y=\"-31197\" xml:space=\"preserve\" x=\"-23446\" stroke=\"none\" font-size=\"433.3333\" font-family=\"sans-serif\">CH</text><text y=\"-31107\" xml:space=\"preserve\" x=\"-22868\" stroke=\"none\" font-size=\"313.3333\" font-family=\"sans-serif\">3</text><text y=\"-30671\" xml:space=\"preserve\" x=\"-29917\" stroke=\"none\" font-size=\"433.3333\" font-family=\"sans-serif\">N</text><text y=\"-31428\" xml:space=\"preserve\" x=\"-30893\" stroke=\"none\" font-size=\"433.3333\" font-family=\"sans-serif\">N</text><text y=\"-30671\" xml:space=\"preserve\" x=\"-28100\" stroke=\"none\" font-size=\"433.3333\" font-family=\"sans-serif\">N</text><text y=\"-31402\" xml:space=\"preserve\" x=\"-27115\" stroke=\"none\" font-size=\"433.3333\" font-family=\"sans-serif\">N</text></g></g></svg>"
        },
        {
            "rn":"1001499-95-1",
            "name":"Methyl 1-[(2,6-dimethoxyphenoxy)methyl]-1<em>H</em>-pyrazole-3-carboxylate",
            "image":"<svg width=\"301.68\" viewBox=\"0 0 10056 4630\" text-rendering=\"auto\" stroke-width=\"1\" stroke-opacity=\"1\" stroke-miterlimit=\"10\" stroke-linejoin=\"miter\" stroke-linecap=\"square\" stroke-dashoffset=\"0\" stroke-dasharray=\"none\" stroke=\"black\" shape-rendering=\"auto\" image-rendering=\"auto\" height=\"138.9\" font-weight=\"normal\" font-style=\"normal\" font-size=\"12\" font-family=\"'Dialog'\" fill-opacity=\"1\" fill=\"black\" color-rendering=\"auto\" color-interpolation=\"auto\" xmlns=\"http://www.w3.org/2000/svg\"><g><g stroke=\"white\" fill=\"white\"><rect y=\"0\" x=\"0\" width=\"10056\" stroke=\"none\" height=\"4630\"/></g><g transform=\"translate(32866,32758)\" text-rendering=\"geometricPrecision\" stroke-width=\"44\" stroke-linejoin=\"round\" stroke-linecap=\"round\"><line y2=\"-30379\" y1=\"-30847\" x2=\"-27794\" x1=\"-28397\" fill=\"none\"/><line y2=\"-29079\" y1=\"-30015\" x2=\"-28004\" x1=\"-27684\" fill=\"none\"/><line y2=\"-30853\" y1=\"-30235\" x2=\"-28773\" x1=\"-29608\" fill=\"none\"/><line y2=\"-30639\" y1=\"-30174\" x2=\"-28776\" x1=\"-29403\" fill=\"none\"/><line y2=\"-29079\" y1=\"-29079\" x2=\"-29252\" x1=\"-28004\" fill=\"none\"/><line y2=\"-29250\" y1=\"-29250\" x2=\"-29096\" x1=\"-28160\" fill=\"none\"/><line y2=\"-30235\" y1=\"-29079\" x2=\"-29608\" x1=\"-29252\" fill=\"none\"/><line y2=\"-30758\" y1=\"-30344\" x2=\"-26699\" x1=\"-27418\" fill=\"none\"/><line y2=\"-30344\" y1=\"-30758\" x2=\"-25979\" x1=\"-26699\" fill=\"none\"/><line y2=\"-30758\" y1=\"-30344\" x2=\"-24884\" x1=\"-25604\" fill=\"none\"/><line y2=\"-30758\" y1=\"-30235\" x2=\"-30515\" x1=\"-29608\" fill=\"none\"/><line y2=\"-31896\" y1=\"-30758\" x2=\"-24884\" x1=\"-24884\" fill=\"none\"/><line y2=\"-31754\" y1=\"-30902\" x2=\"-24714\" x1=\"-24714\" fill=\"none\"/><line y2=\"-30758\" y1=\"-30191\" x2=\"-24884\" x1=\"-23896\" fill=\"none\"/><line y2=\"-32465\" y1=\"-31896\" x2=\"-23896\" x1=\"-24884\" fill=\"none\"/><line y2=\"-30191\" y1=\"-30758\" x2=\"-23896\" x1=\"-22914\" fill=\"none\"/><line y2=\"-30408\" y1=\"-30836\" x2=\"-23859\" x1=\"-23122\" fill=\"none\"/><line y2=\"-31896\" y1=\"-32465\" x2=\"-22914\" x1=\"-23896\" fill=\"none\"/><line y2=\"-31821\" y1=\"-32248\" x2=\"-23122\" x1=\"-23859\" fill=\"none\"/><line y2=\"-30758\" y1=\"-31896\" x2=\"-22914\" x1=\"-22914\" fill=\"none\"/><line y2=\"-32312\" y1=\"-31896\" x2=\"-25604\" x1=\"-24884\" fill=\"none\"/><line y2=\"-32063\" y1=\"-32312\" x2=\"-26410\" x1=\"-25979\" fill=\"none\"/><line y2=\"-29362\" y1=\"-30191\" x2=\"-23896\" x1=\"-23896\" fill=\"none\"/><line y2=\"-28787\" y1=\"-29033\" x2=\"-24515\" x1=\"-24087\" fill=\"none\"/><line y2=\"-30344\" y1=\"-30758\" x2=\"-31234\" x1=\"-30515\" fill=\"none\"/><line y2=\"-30590\" y1=\"-30344\" x2=\"-32040\" x1=\"-31610\" fill=\"none\"/><line y2=\"-31587\" y1=\"-30758\" x2=\"-30584\" x1=\"-30584\" fill=\"none\"/><line y2=\"-31587\" y1=\"-30758\" x2=\"-30446\" x1=\"-30446\" fill=\"none\"/><text y=\"-30056\" xml:space=\"preserve\" x=\"-25945\" stroke=\"none\" font-size=\"433.3333\" font-family=\"sans-serif\">O</text><text y=\"-32242\" xml:space=\"preserve\" x=\"-25945\" stroke=\"none\" font-size=\"433.3333\" font-family=\"sans-serif\">O</text><text y=\"-31665\" xml:space=\"preserve\" x=\"-26941\" stroke=\"none\" font-size=\"433.3333\" font-family=\"sans-serif\">CH</text><text y=\"-31575\" xml:space=\"preserve\" x=\"-26364\" stroke=\"none\" font-size=\"313.3333\" font-family=\"sans-serif\">3</text><text y=\"-28964\" xml:space=\"preserve\" x=\"-24050\" stroke=\"none\" font-size=\"433.3333\" font-family=\"sans-serif\">O</text><text y=\"-28389\" xml:space=\"preserve\" x=\"-25049\" stroke=\"none\" font-size=\"433.3333\" font-family=\"sans-serif\">CH</text><text y=\"-28299\" xml:space=\"preserve\" x=\"-24471\" stroke=\"none\" font-size=\"313.3333\" font-family=\"sans-serif\">3</text><text y=\"-30056\" xml:space=\"preserve\" x=\"-31575\" stroke=\"none\" font-size=\"433.3333\" font-family=\"sans-serif\">O</text><text y=\"-31627\" xml:space=\"preserve\" x=\"-30668\" stroke=\"none\" font-size=\"433.3333\" font-family=\"sans-serif\">O</text><text y=\"-30743\" xml:space=\"preserve\" x=\"-32762\" stroke=\"none\" font-size=\"433.3333\" font-family=\"sans-serif\">CH</text><text y=\"-30654\" xml:space=\"preserve\" x=\"-32185\" stroke=\"none\" font-size=\"313.3333\" font-family=\"sans-serif\">3</text><text y=\"-30056\" xml:space=\"preserve\" x=\"-27759\" stroke=\"none\" font-size=\"433.3333\" font-family=\"sans-serif\">N</text><text y=\"-30812\" xml:space=\"preserve\" x=\"-28735\" stroke=\"none\" font-size=\"433.3333\" font-family=\"sans-serif\">N</text></g></g></svg>"
        },
        {
            "rn":"1001499-96-2",
            "name":"Methyl 1-[(2-chloro-5-methylphenoxy)methyl]-1<em>H</em>-pyrazole-3-carboxylate",
            "image":"<svg width=\"301.68\" viewBox=\"0 0 10056 4850\" text-rendering=\"auto\" stroke-width=\"1\" stroke-opacity=\"1\" stroke-miterlimit=\"10\" stroke-linejoin=\"miter\" stroke-linecap=\"square\" stroke-dashoffset=\"0\" stroke-dasharray=\"none\" stroke=\"black\" shape-rendering=\"auto\" image-rendering=\"auto\" height=\"145.5\" font-weight=\"normal\" font-style=\"normal\" font-size=\"12\" font-family=\"'Dialog'\" fill-opacity=\"1\" fill=\"black\" color-rendering=\"auto\" color-interpolation=\"auto\" xmlns=\"http://www.w3.org/2000/svg\"><g><g stroke=\"white\" fill=\"white\"><rect y=\"0\" x=\"0\" width=\"10056\" stroke=\"none\" height=\"4850\"/></g><g transform=\"translate(32866,32866)\" text-rendering=\"geometricPrecision\" stroke-width=\"44\" stroke-linejoin=\"round\" stroke-linecap=\"round\"><line y2=\"-29631\" y1=\"-30096\" x2=\"-27794\" x1=\"-28397\" fill=\"none\"/><line y2=\"-28328\" y1=\"-29264\" x2=\"-28004\" x1=\"-27684\" fill=\"none\"/><line y2=\"-30102\" y1=\"-29484\" x2=\"-28773\" x1=\"-29608\" fill=\"none\"/><line y2=\"-29888\" y1=\"-29426\" x2=\"-28776\" x1=\"-29403\" fill=\"none\"/><line y2=\"-28328\" y1=\"-28328\" x2=\"-29252\" x1=\"-28004\" fill=\"none\"/><line y2=\"-28498\" y1=\"-28498\" x2=\"-29096\" x1=\"-28160\" fill=\"none\"/><line y2=\"-29484\" y1=\"-28328\" x2=\"-29608\" x1=\"-29252\" fill=\"none\"/><line y2=\"-30009\" y1=\"-29593\" x2=\"-26699\" x1=\"-27418\" fill=\"none\"/><line y2=\"-29593\" y1=\"-30009\" x2=\"-25979\" x1=\"-26699\" fill=\"none\"/><line y2=\"-30009\" y1=\"-29593\" x2=\"-24884\" x1=\"-25604\" fill=\"none\"/><line y2=\"-30009\" y1=\"-29484\" x2=\"-30515\" x1=\"-29608\" fill=\"none\"/><line y2=\"-30009\" y1=\"-29440\" x2=\"-24884\" x1=\"-23902\" fill=\"none\"/><line y2=\"-30084\" y1=\"-29657\" x2=\"-24676\" x1=\"-23940\" fill=\"none\"/><line y2=\"-31145\" y1=\"-30009\" x2=\"-24884\" x1=\"-24884\" fill=\"none\"/><line y2=\"-29440\" y1=\"-30009\" x2=\"-23902\" x1=\"-22914\" fill=\"none\"/><line y2=\"-31714\" y1=\"-31145\" x2=\"-23902\" x1=\"-24884\" fill=\"none\"/><line y2=\"-31497\" y1=\"-31070\" x2=\"-23940\" x1=\"-24676\" fill=\"none\"/><line y2=\"-30009\" y1=\"-31145\" x2=\"-22914\" x1=\"-22914\" fill=\"none\"/><line y2=\"-30151\" y1=\"-31003\" x2=\"-23085\" x1=\"-23085\" fill=\"none\"/><line y2=\"-31145\" y1=\"-31714\" x2=\"-22914\" x1=\"-23902\" fill=\"none\"/><line y2=\"-32762\" y1=\"-31714\" x2=\"-23902\" x1=\"-23902\" fill=\"none\"/><line y2=\"-28611\" y1=\"-29440\" x2=\"-23902\" x1=\"-23902\" fill=\"none\"/><line y2=\"-29593\" y1=\"-30009\" x2=\"-31234\" x1=\"-30515\" fill=\"none\"/><line y2=\"-29842\" y1=\"-29593\" x2=\"-32040\" x1=\"-31610\" fill=\"none\"/><line y2=\"-30838\" y1=\"-30009\" x2=\"-30584\" x1=\"-30584\" fill=\"none\"/><line y2=\"-30838\" y1=\"-30009\" x2=\"-30446\" x1=\"-30446\" fill=\"none\"/><text y=\"-29304\" xml:space=\"preserve\" x=\"-25945\" stroke=\"none\" font-size=\"433.3333\" font-family=\"sans-serif\">O</text><text y=\"-29304\" xml:space=\"preserve\" x=\"-31575\" stroke=\"none\" font-size=\"433.3333\" font-family=\"sans-serif\">O</text><text y=\"-30876\" xml:space=\"preserve\" x=\"-30668\" stroke=\"none\" font-size=\"433.3333\" font-family=\"sans-serif\">O</text><text y=\"-29992\" xml:space=\"preserve\" x=\"-32762\" stroke=\"none\" font-size=\"433.3333\" font-family=\"sans-serif\">CH</text><text y=\"-29902\" xml:space=\"preserve\" x=\"-32185\" stroke=\"none\" font-size=\"313.3333\" font-family=\"sans-serif\">3</text><text y=\"-28212\" xml:space=\"preserve\" x=\"-24133\" stroke=\"none\" font-size=\"433.3333\" font-family=\"sans-serif\">Cl</text><text y=\"-29304\" xml:space=\"preserve\" x=\"-27759\" stroke=\"none\" font-size=\"433.3333\" font-family=\"sans-serif\">N</text><text y=\"-30061\" xml:space=\"preserve\" x=\"-28735\" stroke=\"none\" font-size=\"433.3333\" font-family=\"sans-serif\">N</text></g></g></svg>"
        },
        {
            "rn":"1001499-99-5",
            "name":"Methyl 3-methyl-4-nitro-1<em>H</em>-pyrazole-1-propanoate",
            "image":"<svg width=\"269.4\" viewBox=\"0 0 8980 5010\" text-rendering=\"auto\" stroke-width=\"1\" stroke-opacity=\"1\" stroke-miterlimit=\"10\" stroke-linejoin=\"miter\" stroke-linecap=\"square\" stroke-dashoffset=\"0\" stroke-dasharray=\"none\" stroke=\"black\" shape-rendering=\"auto\" image-rendering=\"auto\" height=\"150.3\" font-weight=\"normal\" font-style=\"normal\" font-size=\"12\" font-family=\"'Dialog'\" fill-opacity=\"1\" fill=\"black\" color-rendering=\"auto\" color-interpolation=\"auto\" xmlns=\"http://www.w3.org/2000/svg\"><g><g stroke=\"white\" fill=\"white\"><rect y=\"0\" x=\"0\" width=\"8980\" stroke=\"none\" height=\"5010\"/></g><g transform=\"translate(32866,32758)\" text-rendering=\"geometricPrecision\" stroke-width=\"44\" stroke-linejoin=\"round\" stroke-linecap=\"round\"><line y2=\"-29694\" y1=\"-29694\" x2=\"-30795\" x1=\"-29550\" fill=\"none\"/><line y2=\"-29865\" y1=\"-29865\" x2=\"-30639\" x1=\"-29706\" fill=\"none\"/><line y2=\"-30850\" y1=\"-29694\" x2=\"-31150\" x1=\"-30795\" fill=\"none\"/><line y2=\"-29694\" y1=\"-30630\" x2=\"-29550\" x1=\"-29226\" fill=\"none\"/><line y2=\"-31468\" y1=\"-30850\" x2=\"-30318\" x1=\"-31150\" fill=\"none\"/><line y2=\"-31254\" y1=\"-30792\" x2=\"-30321\" x1=\"-30945\" fill=\"none\"/><line y2=\"-30997\" y1=\"-31462\" x2=\"-29339\" x1=\"-29940\" fill=\"none\"/><line y2=\"-31376\" y1=\"-30960\" x2=\"-28244\" x1=\"-28964\" fill=\"none\"/><line y2=\"-30850\" y1=\"-31376\" x2=\"-27337\" x1=\"-28244\" fill=\"none\"/><line y2=\"-31376\" y1=\"-30850\" x2=\"-26430\" x1=\"-27337\" fill=\"none\"/><line y2=\"-31176\" y1=\"-30850\" x2=\"-32147\" x1=\"-31150\" fill=\"none\"/><line y2=\"-29281\" y1=\"-29694\" x2=\"-31514\" x1=\"-30795\" fill=\"none\"/><line y2=\"-30960\" y1=\"-31376\" x2=\"-25711\" x1=\"-26430\" fill=\"none\"/><line y2=\"-31266\" y1=\"-30960\" x2=\"-24804\" x1=\"-25335\" fill=\"none\"/><line y2=\"-32202\" y1=\"-31376\" x2=\"-26499\" x1=\"-26499\" fill=\"none\"/><line y2=\"-32202\" y1=\"-31376\" x2=\"-26358\" x1=\"-26358\" fill=\"none\"/><line y2=\"-28342\" y1=\"-28952\" x2=\"-31633\" x1=\"-31633\" fill=\"none\"/><line y2=\"-28342\" y1=\"-28952\" x2=\"-31772\" x1=\"-31772\" fill=\"none\"/><line y2=\"-29527\" y1=\"-29218\" x2=\"-32456\" x1=\"-31925\" fill=\"none\"/><line y2=\"-29648\" y1=\"-29342\" x2=\"-32387\" x1=\"-31855\" fill=\"none\"/><text y=\"-28992\" xml:space=\"preserve\" x=\"-31855\" stroke=\"none\" font-size=\"433.3333\" font-family=\"sans-serif\">N</text><text y=\"-27944\" xml:space=\"preserve\" x=\"-31855\" stroke=\"none\" font-size=\"433.3333\" font-family=\"sans-serif\">O</text><text y=\"-29515\" xml:space=\"preserve\" x=\"-32762\" stroke=\"none\" font-size=\"433.3333\" font-family=\"sans-serif\">O</text><text y=\"-30671\" xml:space=\"preserve\" x=\"-25673\" stroke=\"none\" font-size=\"433.3333\" font-family=\"sans-serif\">O</text><text y=\"-32242\" xml:space=\"preserve\" x=\"-26580\" stroke=\"none\" font-size=\"433.3333\" font-family=\"sans-serif\">O</text><text y=\"-31197\" xml:space=\"preserve\" x=\"-24766\" stroke=\"none\" font-size=\"433.3333\" font-family=\"sans-serif\">CH</text><text y=\"-31107\" xml:space=\"preserve\" x=\"-24188\" stroke=\"none\" font-size=\"313.3333\" font-family=\"sans-serif\">3</text><text y=\"-30671\" xml:space=\"preserve\" x=\"-29302\" stroke=\"none\" font-size=\"433.3333\" font-family=\"sans-serif\">N</text><text y=\"-31428\" xml:space=\"preserve\" x=\"-30281\" stroke=\"none\" font-size=\"433.3333\" font-family=\"sans-serif\">N</text></g></g></svg>"
        },
        {
            "rn":"1001500-20-4",
            "name":"Methyl 1-[(2,6-dichlorophenoxy)methyl]-1<em>H</em>-pyrazole-3-carboxylate",
            "image":"<svg width=\"301.68\" viewBox=\"0 0 10056 3990\" text-rendering=\"auto\" stroke-width=\"1\" stroke-opacity=\"1\" stroke-miterlimit=\"10\" stroke-linejoin=\"miter\" stroke-linecap=\"square\" stroke-dashoffset=\"0\" stroke-dasharray=\"none\" stroke=\"black\" shape-rendering=\"auto\" image-rendering=\"auto\" height=\"119.7\" font-weight=\"normal\" font-style=\"normal\" font-size=\"12\" font-family=\"'Dialog'\" fill-opacity=\"1\" fill=\"black\" color-rendering=\"auto\" color-interpolation=\"auto\" xmlns=\"http://www.w3.org/2000/svg\"><g><g stroke=\"white\" fill=\"white\"><rect y=\"0\" x=\"0\" width=\"10056\" stroke=\"none\" height=\"3990\"/></g><g transform=\"translate(32866,32758)\" text-rendering=\"geometricPrecision\" stroke-width=\"44\" stroke-linejoin=\"round\" stroke-linecap=\"round\"><line y2=\"-30379\" y1=\"-30847\" x2=\"-27794\" x1=\"-28397\" fill=\"none\"/><line y2=\"-29079\" y1=\"-30015\" x2=\"-28004\" x1=\"-27684\" fill=\"none\"/><line y2=\"-30853\" y1=\"-30235\" x2=\"-28773\" x1=\"-29608\" fill=\"none\"/><line y2=\"-30639\" y1=\"-30174\" x2=\"-28776\" x1=\"-29403\" fill=\"none\"/><line y2=\"-29079\" y1=\"-29079\" x2=\"-29252\" x1=\"-28004\" fill=\"none\"/><line y2=\"-29250\" y1=\"-29250\" x2=\"-29096\" x1=\"-28160\" fill=\"none\"/><line y2=\"-30235\" y1=\"-29079\" x2=\"-29608\" x1=\"-29252\" fill=\"none\"/><line y2=\"-30758\" y1=\"-30344\" x2=\"-26699\" x1=\"-27418\" fill=\"none\"/><line y2=\"-30344\" y1=\"-30758\" x2=\"-25979\" x1=\"-26699\" fill=\"none\"/><line y2=\"-30758\" y1=\"-30344\" x2=\"-24884\" x1=\"-25604\" fill=\"none\"/><line y2=\"-30758\" y1=\"-30235\" x2=\"-30515\" x1=\"-29608\" fill=\"none\"/><line y2=\"-31896\" y1=\"-30758\" x2=\"-24884\" x1=\"-24884\" fill=\"none\"/><line y2=\"-31754\" y1=\"-30902\" x2=\"-24714\" x1=\"-24714\" fill=\"none\"/><line y2=\"-30758\" y1=\"-30191\" x2=\"-24884\" x1=\"-23896\" fill=\"none\"/><line y2=\"-32465\" y1=\"-31896\" x2=\"-23896\" x1=\"-24884\" fill=\"none\"/><line y2=\"-30191\" y1=\"-30758\" x2=\"-23896\" x1=\"-22914\" fill=\"none\"/><line y2=\"-30408\" y1=\"-30836\" x2=\"-23859\" x1=\"-23122\" fill=\"none\"/><line y2=\"-31896\" y1=\"-32465\" x2=\"-22914\" x1=\"-23896\" fill=\"none\"/><line y2=\"-31821\" y1=\"-32248\" x2=\"-23122\" x1=\"-23859\" fill=\"none\"/><line y2=\"-30758\" y1=\"-31896\" x2=\"-22914\" x1=\"-22914\" fill=\"none\"/><line y2=\"-32222\" y1=\"-31896\" x2=\"-25451\" x1=\"-24884\" fill=\"none\"/><line y2=\"-29362\" y1=\"-30191\" x2=\"-23896\" x1=\"-23896\" fill=\"none\"/><line y2=\"-30344\" y1=\"-30758\" x2=\"-31234\" x1=\"-30515\" fill=\"none\"/><line y2=\"-30590\" y1=\"-30344\" x2=\"-32040\" x1=\"-31610\" fill=\"none\"/><line y2=\"-31587\" y1=\"-30758\" x2=\"-30584\" x1=\"-30584\" fill=\"none\"/><line y2=\"-31587\" y1=\"-30758\" x2=\"-30446\" x1=\"-30446\" fill=\"none\"/><text y=\"-30056\" xml:space=\"preserve\" x=\"-25945\" stroke=\"none\" font-size=\"433.3333\" font-family=\"sans-serif\">O</text><text y=\"-32242\" xml:space=\"preserve\" x=\"-26023\" stroke=\"none\" font-size=\"433.3333\" font-family=\"sans-serif\">Cl</text><text y=\"-28964\" xml:space=\"preserve\" x=\"-24130\" stroke=\"none\" font-size=\"433.3333\" font-family=\"sans-serif\">Cl</text><text y=\"-30056\" xml:space=\"preserve\" x=\"-31575\" stroke=\"none\" font-size=\"433.3333\" font-family=\"sans-serif\">O</text><text y=\"-31627\" xml:space=\"preserve\" x=\"-30668\" stroke=\"none\" font-size=\"433.3333\" font-family=\"sans-serif\">O</text><text y=\"-30743\" xml:space=\"preserve\" x=\"-32762\" stroke=\"none\" font-size=\"433.3333\" font-family=\"sans-serif\">CH</text><text y=\"-30654\" xml:space=\"preserve\" x=\"-32185\" stroke=\"none\" font-size=\"313.3333\" font-family=\"sans-serif\">3</text><text y=\"-30056\" xml:space=\"preserve\" x=\"-27759\" stroke=\"none\" font-size=\"433.3333\" font-family=\"sans-serif\">N</text><text y=\"-30812\" xml:space=\"preserve\" x=\"-28735\" stroke=\"none\" font-size=\"433.3333\" font-family=\"sans-serif\">N</text></g></g></svg>"
        },
        {
            "rn":"1001500-21-5",
            "name":"Methyl 1-[(3-chloro-4-fluorophenoxy)methyl]-1<em>H</em>-pyrazole-3-carboxylate",
            "image":"<svg width=\"331.26\" viewBox=\"0 0 11042 4872\" text-rendering=\"auto\" stroke-width=\"1\" stroke-opacity=\"1\" stroke-miterlimit=\"10\" stroke-linejoin=\"miter\" stroke-linecap=\"square\" stroke-dashoffset=\"0\" stroke-dasharray=\"none\" stroke=\"black\" shape-rendering=\"auto\" image-rendering=\"auto\" height=\"146.16\" font-weight=\"normal\" font-style=\"normal\" font-size=\"12\" font-family=\"'Dialog'\" fill-opacity=\"1\" fill=\"black\" color-rendering=\"auto\" color-interpolation=\"auto\" xmlns=\"http://www.w3.org/2000/svg\"><g><g stroke=\"white\" fill=\"white\"><rect y=\"0\" x=\"0\" width=\"11042\" stroke=\"none\" height=\"4872\"/></g><g transform=\"translate(32866,32758)\" text-rendering=\"geometricPrecision\" stroke-width=\"44\" stroke-linejoin=\"round\" stroke-linecap=\"round\"><line y2=\"-29290\" y1=\"-29755\" x2=\"-27794\" x1=\"-28394\" fill=\"none\"/><line y2=\"-27990\" y1=\"-28926\" x2=\"-28004\" x1=\"-27681\" fill=\"none\"/><line y2=\"-29761\" y1=\"-29146\" x2=\"-28773\" x1=\"-29608\" fill=\"none\"/><line y2=\"-29547\" y1=\"-29085\" x2=\"-28776\" x1=\"-29403\" fill=\"none\"/><line y2=\"-27990\" y1=\"-27990\" x2=\"-29250\" x1=\"-28004\" fill=\"none\"/><line y2=\"-28158\" y1=\"-28158\" x2=\"-29094\" x1=\"-28160\" fill=\"none\"/><line y2=\"-29146\" y1=\"-27990\" x2=\"-29608\" x1=\"-29250\" fill=\"none\"/><line y2=\"-29668\" y1=\"-29252\" x2=\"-26699\" x1=\"-27418\" fill=\"none\"/><line y2=\"-29252\" y1=\"-29668\" x2=\"-25979\" x1=\"-26699\" fill=\"none\"/><line y2=\"-29668\" y1=\"-29252\" x2=\"-24884\" x1=\"-25604\" fill=\"none\"/><line y2=\"-29668\" y1=\"-29146\" x2=\"-30515\" x1=\"-29608\" fill=\"none\"/><line y2=\"-30807\" y1=\"-29668\" x2=\"-24884\" x1=\"-24884\" fill=\"none\"/><line y2=\"-30665\" y1=\"-29810\" x2=\"-24714\" x1=\"-24714\" fill=\"none\"/><line y2=\"-29668\" y1=\"-29099\" x2=\"-24884\" x1=\"-23896\" fill=\"none\"/><line y2=\"-31376\" y1=\"-30807\" x2=\"-23896\" x1=\"-24884\" fill=\"none\"/><line y2=\"-29099\" y1=\"-29668\" x2=\"-23896\" x1=\"-22914\" fill=\"none\"/><line y2=\"-29319\" y1=\"-29744\" x2=\"-23859\" x1=\"-23122\" fill=\"none\"/><line y2=\"-30807\" y1=\"-31376\" x2=\"-22914\" x1=\"-23896\" fill=\"none\"/><line y2=\"-30729\" y1=\"-31156\" x2=\"-23122\" x1=\"-23859\" fill=\"none\"/><line y2=\"-29668\" y1=\"-30807\" x2=\"-22914\" x1=\"-22914\" fill=\"none\"/><line y2=\"-32202\" y1=\"-31376\" x2=\"-23896\" x1=\"-23896\" fill=\"none\"/><line y2=\"-31223\" y1=\"-30807\" x2=\"-22195\" x1=\"-22914\" fill=\"none\"/><line y2=\"-29252\" y1=\"-29668\" x2=\"-31234\" x1=\"-30515\" fill=\"none\"/><line y2=\"-29501\" y1=\"-29252\" x2=\"-32040\" x1=\"-31610\" fill=\"none\"/><line y2=\"-30498\" y1=\"-29668\" x2=\"-30584\" x1=\"-30584\" fill=\"none\"/><line y2=\"-30498\" y1=\"-29668\" x2=\"-30446\" x1=\"-30446\" fill=\"none\"/><text y=\"-28966\" xml:space=\"preserve\" x=\"-25945\" stroke=\"none\" font-size=\"433.3333\" font-family=\"sans-serif\">O</text><text y=\"-28966\" xml:space=\"preserve\" x=\"-31575\" stroke=\"none\" font-size=\"433.3333\" font-family=\"sans-serif\">O</text><text y=\"-30538\" xml:space=\"preserve\" x=\"-30668\" stroke=\"none\" font-size=\"433.3333\" font-family=\"sans-serif\">O</text><text y=\"-29651\" xml:space=\"preserve\" x=\"-32762\" stroke=\"none\" font-size=\"433.3333\" font-family=\"sans-serif\">CH</text><text y=\"-29562\" xml:space=\"preserve\" x=\"-32185\" stroke=\"none\" font-size=\"313.3333\" font-family=\"sans-serif\">3</text><text y=\"-32242\" xml:space=\"preserve\" x=\"-24128\" stroke=\"none\" font-size=\"433.3333\" font-family=\"sans-serif\">Cl</text><text y=\"-31150\" xml:space=\"preserve\" x=\"-22160\" stroke=\"none\" font-size=\"433.3333\" font-family=\"sans-serif\">F</text><text y=\"-28966\" xml:space=\"preserve\" x=\"-27759\" stroke=\"none\" font-size=\"433.3333\" font-family=\"sans-serif\">N</text><text y=\"-29720\" xml:space=\"preserve\" x=\"-28735\" stroke=\"none\" font-size=\"433.3333\" font-family=\"sans-serif\">N</text></g></g></svg>"
        },
        {
            "rn":"1001500-26-0",
            "name":"Methyl 1-[(4-fluorophenoxy)methyl]-1<em>H</em>-pyrazole-3-carboxylate",
            "image":"<svg width=\"331.26\" viewBox=\"0 0 11042 3783\" text-rendering=\"auto\" stroke-width=\"1\" stroke-opacity=\"1\" stroke-miterlimit=\"10\" stroke-linejoin=\"miter\" stroke-linecap=\"square\" stroke-dashoffset=\"0\" stroke-dasharray=\"none\" stroke=\"black\" shape-rendering=\"auto\" image-rendering=\"auto\" height=\"113.49\" font-weight=\"normal\" font-style=\"normal\" font-size=\"12\" font-family=\"'Dialog'\" fill-opacity=\"1\" fill=\"black\" color-rendering=\"auto\" color-interpolation=\"auto\" xmlns=\"http://www.w3.org/2000/svg\"><g><g stroke=\"white\" fill=\"white\"><rect y=\"0\" x=\"0\" width=\"11042\" stroke=\"none\" height=\"3783\"/></g><g transform=\"translate(32866,32758)\" text-rendering=\"geometricPrecision\" stroke-width=\"44\" stroke-linejoin=\"round\" stroke-linecap=\"round\"><line y2=\"-30379\" y1=\"-30847\" x2=\"-27794\" x1=\"-28394\" fill=\"none\"/><line y2=\"-29079\" y1=\"-30015\" x2=\"-28004\" x1=\"-27681\" fill=\"none\"/><line y2=\"-30853\" y1=\"-30235\" x2=\"-28773\" x1=\"-29608\" fill=\"none\"/><line y2=\"-30639\" y1=\"-30174\" x2=\"-28776\" x1=\"-29403\" fill=\"none\"/><line y2=\"-29079\" y1=\"-29079\" x2=\"-29250\" x1=\"-28004\" fill=\"none\"/><line y2=\"-29250\" y1=\"-29250\" x2=\"-29094\" x1=\"-28160\" fill=\"none\"/><line y2=\"-30235\" y1=\"-29079\" x2=\"-29608\" x1=\"-29250\" fill=\"none\"/><line y2=\"-30758\" y1=\"-30344\" x2=\"-26699\" x1=\"-27418\" fill=\"none\"/><line y2=\"-30344\" y1=\"-30758\" x2=\"-25979\" x1=\"-26699\" fill=\"none\"/><line y2=\"-30758\" y1=\"-30344\" x2=\"-24884\" x1=\"-25604\" fill=\"none\"/><line y2=\"-30758\" y1=\"-30235\" x2=\"-30515\" x1=\"-29608\" fill=\"none\"/><line y2=\"-31896\" y1=\"-30758\" x2=\"-24884\" x1=\"-24884\" fill=\"none\"/><line y2=\"-31754\" y1=\"-30902\" x2=\"-24714\" x1=\"-24714\" fill=\"none\"/><line y2=\"-30758\" y1=\"-30191\" x2=\"-24884\" x1=\"-23896\" fill=\"none\"/><line y2=\"-32465\" y1=\"-31896\" x2=\"-23896\" x1=\"-24884\" fill=\"none\"/><line y2=\"-30191\" y1=\"-30758\" x2=\"-23896\" x1=\"-22914\" fill=\"none\"/><line y2=\"-30408\" y1=\"-30836\" x2=\"-23859\" x1=\"-23122\" fill=\"none\"/><line y2=\"-31896\" y1=\"-32465\" x2=\"-22914\" x1=\"-23896\" fill=\"none\"/><line y2=\"-31821\" y1=\"-32248\" x2=\"-23122\" x1=\"-23859\" fill=\"none\"/><line y2=\"-30758\" y1=\"-31896\" x2=\"-22914\" x1=\"-22914\" fill=\"none\"/><line y2=\"-32312\" y1=\"-31896\" x2=\"-22195\" x1=\"-22914\" fill=\"none\"/><line y2=\"-30344\" y1=\"-30758\" x2=\"-31234\" x1=\"-30515\" fill=\"none\"/><line y2=\"-30590\" y1=\"-30344\" x2=\"-32040\" x1=\"-31610\" fill=\"none\"/><line y2=\"-31587\" y1=\"-30758\" x2=\"-30584\" x1=\"-30584\" fill=\"none\"/><line y2=\"-31587\" y1=\"-30758\" x2=\"-30446\" x1=\"-30446\" fill=\"none\"/><text y=\"-30056\" xml:space=\"preserve\" x=\"-25945\" stroke=\"none\" font-size=\"433.3333\" font-family=\"sans-serif\">O</text><text y=\"-30056\" xml:space=\"preserve\" x=\"-31575\" stroke=\"none\" font-size=\"433.3333\" font-family=\"sans-serif\">O</text><text y=\"-31627\" xml:space=\"preserve\" x=\"-30668\" stroke=\"none\" font-size=\"433.3333\" font-family=\"sans-serif\">O</text><text y=\"-30743\" xml:space=\"preserve\" x=\"-32762\" stroke=\"none\" font-size=\"433.3333\" font-family=\"sans-serif\">CH</text><text y=\"-30654\" xml:space=\"preserve\" x=\"-32185\" stroke=\"none\" font-size=\"313.3333\" font-family=\"sans-serif\">3</text><text y=\"-32242\" xml:space=\"preserve\" x=\"-22160\" stroke=\"none\" font-size=\"433.3333\" font-family=\"sans-serif\">F</text><text y=\"-30056\" xml:space=\"preserve\" x=\"-27759\" stroke=\"none\" font-size=\"433.3333\" font-family=\"sans-serif\">N</text><text y=\"-30812\" xml:space=\"preserve\" x=\"-28735\" stroke=\"none\" font-size=\"433.3333\" font-family=\"sans-serif\">N</text></g></g></svg>"
        },
        {
            "rn":"1001500-27-1",
            "name":"Methyl 1-[(2,4-dichlorophenoxy)methyl]-1<em>H</em>-pyrazole-3-carboxylate",
            "image":"<svg width=\"334.71\" viewBox=\"0 0 11157 3990\" text-rendering=\"auto\" stroke-width=\"1\" stroke-opacity=\"1\" stroke-miterlimit=\"10\" stroke-linejoin=\"miter\" stroke-linecap=\"square\" stroke-dashoffset=\"0\" stroke-dasharray=\"none\" stroke=\"black\" shape-rendering=\"auto\" image-rendering=\"auto\" height=\"119.7\" font-weight=\"normal\" font-style=\"normal\" font-size=\"12\" font-family=\"'Dialog'\" fill-opacity=\"1\" fill=\"black\" color-rendering=\"auto\" color-interpolation=\"auto\" xmlns=\"http://www.w3.org/2000/svg\"><g><g stroke=\"white\" fill=\"white\"><rect y=\"0\" x=\"0\" width=\"11157\" stroke=\"none\" height=\"3990\"/></g><g transform=\"translate(32866,32758)\" text-rendering=\"geometricPrecision\" stroke-width=\"44\" stroke-linejoin=\"round\" stroke-linecap=\"round\"><line y2=\"-30379\" y1=\"-30847\" x2=\"-27794\" x1=\"-28397\" fill=\"none\"/><line y2=\"-29079\" y1=\"-30015\" x2=\"-28007\" x1=\"-27684\" fill=\"none\"/><line y2=\"-30853\" y1=\"-30235\" x2=\"-28773\" x1=\"-29608\" fill=\"none\"/><line y2=\"-30639\" y1=\"-30174\" x2=\"-28776\" x1=\"-29403\" fill=\"none\"/><line y2=\"-29079\" y1=\"-29079\" x2=\"-29252\" x1=\"-28007\" fill=\"none\"/><line y2=\"-29250\" y1=\"-29250\" x2=\"-29096\" x1=\"-28163\" fill=\"none\"/><line y2=\"-30235\" y1=\"-29079\" x2=\"-29608\" x1=\"-29252\" fill=\"none\"/><line y2=\"-30758\" y1=\"-30344\" x2=\"-26699\" x1=\"-27418\" fill=\"none\"/><line y2=\"-30344\" y1=\"-30758\" x2=\"-25979\" x1=\"-26699\" fill=\"none\"/><line y2=\"-30758\" y1=\"-30344\" x2=\"-24884\" x1=\"-25604\" fill=\"none\"/><line y2=\"-30758\" y1=\"-30235\" x2=\"-30515\" x1=\"-29608\" fill=\"none\"/><line y2=\"-30758\" y1=\"-30191\" x2=\"-24884\" x1=\"-23902\" fill=\"none\"/><line y2=\"-30836\" y1=\"-30408\" x2=\"-24676\" x1=\"-23940\" fill=\"none\"/><line y2=\"-31896\" y1=\"-30758\" x2=\"-24884\" x1=\"-24884\" fill=\"none\"/><line y2=\"-30191\" y1=\"-30758\" x2=\"-23902\" x1=\"-22914\" fill=\"none\"/><line y2=\"-32465\" y1=\"-31896\" x2=\"-23902\" x1=\"-24884\" fill=\"none\"/><line y2=\"-32248\" y1=\"-31821\" x2=\"-23940\" x1=\"-24676\" fill=\"none\"/><line y2=\"-30758\" y1=\"-31896\" x2=\"-22914\" x1=\"-22914\" fill=\"none\"/><line y2=\"-30902\" y1=\"-31754\" x2=\"-23085\" x1=\"-23085\" fill=\"none\"/><line y2=\"-31896\" y1=\"-32465\" x2=\"-22914\" x1=\"-23902\" fill=\"none\"/><line y2=\"-29362\" y1=\"-30191\" x2=\"-23902\" x1=\"-23902\" fill=\"none\"/><line y2=\"-32225\" y1=\"-31896\" x2=\"-22348\" x1=\"-22914\" fill=\"none\"/><line y2=\"-30344\" y1=\"-30758\" x2=\"-31234\" x1=\"-30515\" fill=\"none\"/><line y2=\"-30590\" y1=\"-30344\" x2=\"-32040\" x1=\"-31610\" fill=\"none\"/><line y2=\"-31587\" y1=\"-30758\" x2=\"-30584\" x1=\"-30584\" fill=\"none\"/><line y2=\"-31587\" y1=\"-30758\" x2=\"-30446\" x1=\"-30446\" fill=\"none\"/><text y=\"-30056\" xml:space=\"preserve\" x=\"-25945\" stroke=\"none\" font-size=\"433.3333\" font-family=\"sans-serif\">O</text><text y=\"-30056\" xml:space=\"preserve\" x=\"-31575\" stroke=\"none\" font-size=\"433.3333\" font-family=\"sans-serif\">O</text><text y=\"-31627\" xml:space=\"preserve\" x=\"-30668\" stroke=\"none\" font-size=\"433.3333\" font-family=\"sans-serif\">O</text><text y=\"-30743\" xml:space=\"preserve\" x=\"-32762\" stroke=\"none\" font-size=\"433.3333\" font-family=\"sans-serif\">CH</text><text y=\"-30654\" xml:space=\"preserve\" x=\"-32185\" stroke=\"none\" font-size=\"313.3333\" font-family=\"sans-serif\">3</text><text y=\"-28964\" xml:space=\"preserve\" x=\"-24133\" stroke=\"none\" font-size=\"433.3333\" font-family=\"sans-serif\">Cl</text><text y=\"-32242\" xml:space=\"preserve\" x=\"-22238\" stroke=\"none\" font-size=\"433.3333\" font-family=\"sans-serif\">Cl</text><text y=\"-30056\" xml:space=\"preserve\" x=\"-27759\" stroke=\"none\" font-size=\"433.3333\" font-family=\"sans-serif\">N</text><text y=\"-30812\" xml:space=\"preserve\" x=\"-28738\" stroke=\"none\" font-size=\"433.3333\" font-family=\"sans-serif\">N</text></g></g></svg>"
        },
        {
            "rn":"1001500-29-3",
            "name":"Methyl 1-[(2,3-dichlorophenoxy)methyl]-1<em>H</em>-pyrazole-3-carboxylate",
            "image":"<svg width=\"334.71\" viewBox=\"0 0 11157 3801\" text-rendering=\"auto\" stroke-width=\"1\" stroke-opacity=\"1\" stroke-miterlimit=\"10\" stroke-linejoin=\"miter\" stroke-linecap=\"square\" stroke-dashoffset=\"0\" stroke-dasharray=\"none\" stroke=\"black\" shape-rendering=\"auto\" image-rendering=\"auto\" height=\"114.03\" font-weight=\"normal\" font-style=\"normal\" font-size=\"12\" font-family=\"'Dialog'\" fill-opacity=\"1\" fill=\"black\" color-rendering=\"auto\" color-interpolation=\"auto\" xmlns=\"http://www.w3.org/2000/svg\"><g><g stroke=\"white\" fill=\"white\"><rect y=\"0\" x=\"0\" width=\"11157\" stroke=\"none\" height=\"3801\"/></g><g transform=\"translate(32866,32866)\" text-rendering=\"geometricPrecision\" stroke-width=\"44\" stroke-linejoin=\"round\" stroke-linecap=\"round\"><line y2=\"-30677\" y1=\"-31145\" x2=\"-27794\" x1=\"-28397\" fill=\"none\"/><line y2=\"-29377\" y1=\"-30313\" x2=\"-28007\" x1=\"-27684\" fill=\"none\"/><line y2=\"-31150\" y1=\"-30532\" x2=\"-28773\" x1=\"-29608\" fill=\"none\"/><line y2=\"-30937\" y1=\"-30472\" x2=\"-28776\" x1=\"-29403\" fill=\"none\"/><line y2=\"-29377\" y1=\"-29377\" x2=\"-29252\" x1=\"-28007\" fill=\"none\"/><line y2=\"-29547\" y1=\"-29547\" x2=\"-29096\" x1=\"-28163\" fill=\"none\"/><line y2=\"-30532\" y1=\"-29377\" x2=\"-29608\" x1=\"-29252\" fill=\"none\"/><line y2=\"-31055\" y1=\"-30642\" x2=\"-26699\" x1=\"-27418\" fill=\"none\"/><line y2=\"-30642\" y1=\"-31055\" x2=\"-25979\" x1=\"-26699\" fill=\"none\"/><line y2=\"-31055\" y1=\"-30642\" x2=\"-24884\" x1=\"-25604\" fill=\"none\"/><line y2=\"-31055\" y1=\"-30532\" x2=\"-30515\" x1=\"-29608\" fill=\"none\"/><line y2=\"-31055\" y1=\"-30489\" x2=\"-24884\" x1=\"-23902\" fill=\"none\"/><line y2=\"-31133\" y1=\"-30706\" x2=\"-24676\" x1=\"-23940\" fill=\"none\"/><line y2=\"-32193\" y1=\"-31055\" x2=\"-24884\" x1=\"-24884\" fill=\"none\"/><line y2=\"-30489\" y1=\"-31055\" x2=\"-23902\" x1=\"-22914\" fill=\"none\"/><line y2=\"-32762\" y1=\"-32193\" x2=\"-23902\" x1=\"-24884\" fill=\"none\"/><line y2=\"-32546\" y1=\"-32118\" x2=\"-23940\" x1=\"-24676\" fill=\"none\"/><line y2=\"-31055\" y1=\"-32193\" x2=\"-22914\" x1=\"-22914\" fill=\"none\"/><line y2=\"-31200\" y1=\"-32052\" x2=\"-23085\" x1=\"-23085\" fill=\"none\"/><line y2=\"-32193\" y1=\"-32762\" x2=\"-22914\" x1=\"-23902\" fill=\"none\"/><line y2=\"-29660\" y1=\"-30489\" x2=\"-23902\" x1=\"-23902\" fill=\"none\"/><line y2=\"-30729\" y1=\"-31055\" x2=\"-22348\" x1=\"-22914\" fill=\"none\"/><line y2=\"-30642\" y1=\"-31055\" x2=\"-31234\" x1=\"-30515\" fill=\"none\"/><line y2=\"-30888\" y1=\"-30642\" x2=\"-32040\" x1=\"-31610\" fill=\"none\"/><line y2=\"-31884\" y1=\"-31055\" x2=\"-30584\" x1=\"-30584\" fill=\"none\"/><line y2=\"-31884\" y1=\"-31055\" x2=\"-30446\" x1=\"-30446\" fill=\"none\"/><text y=\"-30353\" xml:space=\"preserve\" x=\"-25945\" stroke=\"none\" font-size=\"433.3333\" font-family=\"sans-serif\">O</text><text y=\"-30353\" xml:space=\"preserve\" x=\"-31575\" stroke=\"none\" font-size=\"433.3333\" font-family=\"sans-serif\">O</text><text y=\"-31925\" xml:space=\"preserve\" x=\"-30668\" stroke=\"none\" font-size=\"433.3333\" font-family=\"sans-serif\">O</text><text y=\"-31041\" xml:space=\"preserve\" x=\"-32762\" stroke=\"none\" font-size=\"433.3333\" font-family=\"sans-serif\">CH</text><text y=\"-30951\" xml:space=\"preserve\" x=\"-32185\" stroke=\"none\" font-size=\"313.3333\" font-family=\"sans-serif\">3</text><text y=\"-29261\" xml:space=\"preserve\" x=\"-24133\" stroke=\"none\" font-size=\"433.3333\" font-family=\"sans-serif\">Cl</text><text y=\"-30353\" xml:space=\"preserve\" x=\"-22238\" stroke=\"none\" font-size=\"433.3333\" font-family=\"sans-serif\">Cl</text><text y=\"-30353\" xml:space=\"preserve\" x=\"-27759\" stroke=\"none\" font-size=\"433.3333\" font-family=\"sans-serif\">N</text><text y=\"-31110\" xml:space=\"preserve\" x=\"-28738\" stroke=\"none\" font-size=\"433.3333\" font-family=\"sans-serif\">N</text></g></g></svg>"
        },
        {
            "rn":"1001500-61-3",
            "name":"Methyl 1-[(2-methylphenoxy)methyl]-1<em>H</em>-pyrazole-3-carboxylate",
            "image":"<svg width=\"301.68\" viewBox=\"0 0 10056 3593\" text-rendering=\"auto\" stroke-width=\"1\" stroke-opacity=\"1\" stroke-miterlimit=\"10\" stroke-linejoin=\"miter\" stroke-linecap=\"square\" stroke-dashoffset=\"0\" stroke-dasharray=\"none\" stroke=\"black\" shape-rendering=\"auto\" image-rendering=\"auto\" height=\"107.79\" font-weight=\"normal\" font-style=\"normal\" font-size=\"12\" font-family=\"'Dialog'\" fill-opacity=\"1\" fill=\"black\" color-rendering=\"auto\" color-interpolation=\"auto\" xmlns=\"http://www.w3.org/2000/svg\"><g><g stroke=\"white\" fill=\"white\"><rect y=\"0\" x=\"0\" width=\"10056\" stroke=\"none\" height=\"3593\"/></g><g transform=\"translate(32866,32866)\" text-rendering=\"geometricPrecision\" stroke-width=\"44\" stroke-linejoin=\"round\" stroke-linecap=\"round\"><line y2=\"-30677\" y1=\"-31145\" x2=\"-27794\" x1=\"-28397\" fill=\"none\"/><line y2=\"-29377\" y1=\"-30313\" x2=\"-28004\" x1=\"-27684\" fill=\"none\"/><line y2=\"-31150\" y1=\"-30532\" x2=\"-28773\" x1=\"-29608\" fill=\"none\"/><line y2=\"-30937\" y1=\"-30472\" x2=\"-28776\" x1=\"-29403\" fill=\"none\"/><line y2=\"-29377\" y1=\"-29377\" x2=\"-29252\" x1=\"-28004\" fill=\"none\"/><line y2=\"-29547\" y1=\"-29547\" x2=\"-29096\" x1=\"-28160\" fill=\"none\"/><line y2=\"-30532\" y1=\"-29377\" x2=\"-29608\" x1=\"-29252\" fill=\"none\"/><line y2=\"-31055\" y1=\"-30642\" x2=\"-26699\" x1=\"-27418\" fill=\"none\"/><line y2=\"-30642\" y1=\"-31055\" x2=\"-25979\" x1=\"-26699\" fill=\"none\"/><line y2=\"-31055\" y1=\"-30642\" x2=\"-24884\" x1=\"-25604\" fill=\"none\"/><line y2=\"-31055\" y1=\"-30532\" x2=\"-30515\" x1=\"-29608\" fill=\"none\"/><line y2=\"-31055\" y1=\"-30489\" x2=\"-24884\" x1=\"-23902\" fill=\"none\"/><line y2=\"-31133\" y1=\"-30706\" x2=\"-24676\" x1=\"-23940\" fill=\"none\"/><line y2=\"-32193\" y1=\"-31055\" x2=\"-24884\" x1=\"-24884\" fill=\"none\"/><line y2=\"-30489\" y1=\"-31055\" x2=\"-23902\" x1=\"-22914\" fill=\"none\"/><line y2=\"-32762\" y1=\"-32193\" x2=\"-23902\" x1=\"-24884\" fill=\"none\"/><line y2=\"-32546\" y1=\"-32118\" x2=\"-23940\" x1=\"-24676\" fill=\"none\"/><line y2=\"-31055\" y1=\"-32193\" x2=\"-22914\" x1=\"-22914\" fill=\"none\"/><line y2=\"-31200\" y1=\"-32052\" x2=\"-23085\" x1=\"-23085\" fill=\"none\"/><line y2=\"-32193\" y1=\"-32762\" x2=\"-22914\" x1=\"-23902\" fill=\"none\"/><line y2=\"-29440\" y1=\"-30489\" x2=\"-23902\" x1=\"-23902\" fill=\"none\"/><line y2=\"-30642\" y1=\"-31055\" x2=\"-31234\" x1=\"-30515\" fill=\"none\"/><line y2=\"-30888\" y1=\"-30642\" x2=\"-32040\" x1=\"-31610\" fill=\"none\"/><line y2=\"-31884\" y1=\"-31055\" x2=\"-30584\" x1=\"-30584\" fill=\"none\"/><line y2=\"-31884\" y1=\"-31055\" x2=\"-30446\" x1=\"-30446\" fill=\"none\"/><text y=\"-30353\" xml:space=\"preserve\" x=\"-25945\" stroke=\"none\" font-size=\"433.3333\" font-family=\"sans-serif\">O</text><text y=\"-30353\" xml:space=\"preserve\" x=\"-31575\" stroke=\"none\" font-size=\"433.3333\" font-family=\"sans-serif\">O</text><text y=\"-31925\" xml:space=\"preserve\" x=\"-30668\" stroke=\"none\" font-size=\"433.3333\" font-family=\"sans-serif\">O</text><text y=\"-31041\" xml:space=\"preserve\" x=\"-32762\" stroke=\"none\" font-size=\"433.3333\" font-family=\"sans-serif\">CH</text><text y=\"-30951\" xml:space=\"preserve\" x=\"-32185\" stroke=\"none\" font-size=\"313.3333\" font-family=\"sans-serif\">3</text><text y=\"-30353\" xml:space=\"preserve\" x=\"-27759\" stroke=\"none\" font-size=\"433.3333\" font-family=\"sans-serif\">N</text><text y=\"-31110\" xml:space=\"preserve\" x=\"-28735\" stroke=\"none\" font-size=\"433.3333\" font-family=\"sans-serif\">N</text></g></g></svg>"
        },
        {
            "rn":"1001500-62-4",
            "name":"Methyl 1-[(4-chloro-2-methylphenoxy)methyl]-1<em>H</em>-pyrazole-3-carboxylate",
            "image":"<svg width=\"334.71\" viewBox=\"0 0 11157 3783\" text-rendering=\"auto\" stroke-width=\"1\" stroke-opacity=\"1\" stroke-miterlimit=\"10\" stroke-linejoin=\"miter\" stroke-linecap=\"square\" stroke-dashoffset=\"0\" stroke-dasharray=\"none\" stroke=\"black\" shape-rendering=\"auto\" image-rendering=\"auto\" height=\"113.49\" font-weight=\"normal\" font-style=\"normal\" font-size=\"12\" font-family=\"'Dialog'\" fill-opacity=\"1\" fill=\"black\" color-rendering=\"auto\" color-interpolation=\"auto\" xmlns=\"http://www.w3.org/2000/svg\"><g><g stroke=\"white\" fill=\"white\"><rect y=\"0\" x=\"0\" width=\"11157\" stroke=\"none\" height=\"3783\"/></g><g transform=\"translate(32866,32758)\" text-rendering=\"geometricPrecision\" stroke-width=\"44\" stroke-linejoin=\"round\" stroke-linecap=\"round\"><line y2=\"-30379\" y1=\"-30847\" x2=\"-27794\" x1=\"-28397\" fill=\"none\"/><line y2=\"-29079\" y1=\"-30015\" x2=\"-28007\" x1=\"-27684\" fill=\"none\"/><line y2=\"-30853\" y1=\"-30235\" x2=\"-28773\" x1=\"-29608\" fill=\"none\"/><line y2=\"-30639\" y1=\"-30174\" x2=\"-28776\" x1=\"-29403\" fill=\"none\"/><line y2=\"-29079\" y1=\"-29079\" x2=\"-29252\" x1=\"-28007\" fill=\"none\"/><line y2=\"-29250\" y1=\"-29250\" x2=\"-29096\" x1=\"-28163\" fill=\"none\"/><line y2=\"-30235\" y1=\"-29079\" x2=\"-29608\" x1=\"-29252\" fill=\"none\"/><line y2=\"-30758\" y1=\"-30344\" x2=\"-26699\" x1=\"-27418\" fill=\"none\"/><line y2=\"-30344\" y1=\"-30758\" x2=\"-25979\" x1=\"-26699\" fill=\"none\"/><line y2=\"-30758\" y1=\"-30344\" x2=\"-24884\" x1=\"-25604\" fill=\"none\"/><line y2=\"-30758\" y1=\"-30235\" x2=\"-30515\" x1=\"-29608\" fill=\"none\"/><line y2=\"-30758\" y1=\"-30191\" x2=\"-24884\" x1=\"-23902\" fill=\"none\"/><line y2=\"-30836\" y1=\"-30408\" x2=\"-24676\" x1=\"-23940\" fill=\"none\"/><line y2=\"-31896\" y1=\"-30758\" x2=\"-24884\" x1=\"-24884\" fill=\"none\"/><line y2=\"-30191\" y1=\"-30758\" x2=\"-23902\" x1=\"-22914\" fill=\"none\"/><line y2=\"-32465\" y1=\"-31896\" x2=\"-23902\" x1=\"-24884\" fill=\"none\"/><line y2=\"-32248\" y1=\"-31821\" x2=\"-23940\" x1=\"-24676\" fill=\"none\"/><line y2=\"-30758\" y1=\"-31896\" x2=\"-22914\" x1=\"-22914\" fill=\"none\"/><line y2=\"-30902\" y1=\"-31754\" x2=\"-23085\" x1=\"-23085\" fill=\"none\"/><line y2=\"-31896\" y1=\"-32465\" x2=\"-22914\" x1=\"-23902\" fill=\"none\"/><line y2=\"-29143\" y1=\"-30191\" x2=\"-23902\" x1=\"-23902\" fill=\"none\"/><line y2=\"-32225\" y1=\"-31896\" x2=\"-22348\" x1=\"-22914\" fill=\"none\"/><line y2=\"-30344\" y1=\"-30758\" x2=\"-31234\" x1=\"-30515\" fill=\"none\"/><line y2=\"-30590\" y1=\"-30344\" x2=\"-32040\" x1=\"-31610\" fill=\"none\"/><line y2=\"-31587\" y1=\"-30758\" x2=\"-30584\" x1=\"-30584\" fill=\"none\"/><line y2=\"-31587\" y1=\"-30758\" x2=\"-30446\" x1=\"-30446\" fill=\"none\"/><text y=\"-30056\" xml:space=\"preserve\" x=\"-25945\" stroke=\"none\" font-size=\"433.3333\" font-family=\"sans-serif\">O</text><text y=\"-30056\" xml:space=\"preserve\" x=\"-31575\" stroke=\"none\" font-size=\"433.3333\" font-family=\"sans-serif\">O</text><text y=\"-31627\" xml:space=\"preserve\" x=\"-30668\" stroke=\"none\" font-size=\"433.3333\" font-family=\"sans-serif\">O</text><text y=\"-30743\" xml:space=\"preserve\" x=\"-32762\" stroke=\"none\" font-size=\"433.3333\" font-family=\"sans-serif\">CH</text><text y=\"-30654\" xml:space=\"preserve\" x=\"-32185\" stroke=\"none\" font-size=\"313.3333\" font-family=\"sans-serif\">3</text><text y=\"-32242\" xml:space=\"preserve\" x=\"-22238\" stroke=\"none\" font-size=\"433.3333\" font-family=\"sans-serif\">Cl</text><text y=\"-30056\" xml:space=\"preserve\" x=\"-27759\" stroke=\"none\" font-size=\"433.3333\" font-family=\"sans-serif\">N</text><text y=\"-30812\" xml:space=\"preserve\" x=\"-28738\" stroke=\"none\" font-size=\"433.3333\" font-family=\"sans-serif\">N</text></g></g></svg>"
        },
        {
            "rn":"1001500-73-7",
            "name":"Methyl 4-bromo-3,5-dimethyl-1<em>H</em>-pyrazole-1-propanoate",
            "image":"<svg width=\"250.92\" viewBox=\"0 0 8364 4285\" text-rendering=\"auto\" stroke-width=\"1\" stroke-opacity=\"1\" stroke-miterlimit=\"10\" stroke-linejoin=\"miter\" stroke-linecap=\"square\" stroke-dashoffset=\"0\" stroke-dasharray=\"none\" stroke=\"black\" shape-rendering=\"auto\" image-rendering=\"auto\" height=\"128.55\" font-weight=\"normal\" font-style=\"normal\" font-size=\"12\" font-family=\"'Dialog'\" fill-opacity=\"1\" fill=\"black\" color-rendering=\"auto\" color-interpolation=\"auto\" xmlns=\"http://www.w3.org/2000/svg\"><g><g stroke=\"white\" fill=\"white\"><rect y=\"0\" x=\"0\" width=\"8364\" stroke=\"none\" height=\"4285\"/></g><g transform=\"translate(32866,32758)\" text-rendering=\"geometricPrecision\" stroke-width=\"44\" stroke-linejoin=\"round\" stroke-linecap=\"round\"><line y2=\"-29694\" y1=\"-30630\" x2=\"-30165\" x1=\"-29842\" fill=\"none\"/><line y2=\"-30997\" y1=\"-31462\" x2=\"-29952\" x1=\"-30555\" fill=\"none\"/><line y2=\"-29694\" y1=\"-29694\" x2=\"-31410\" x1=\"-30165\" fill=\"none\"/><line y2=\"-29865\" y1=\"-29865\" x2=\"-31254\" x1=\"-30321\" fill=\"none\"/><line y2=\"-31468\" y1=\"-30850\" x2=\"-30931\" x1=\"-31766\" fill=\"none\"/><line y2=\"-31254\" y1=\"-30792\" x2=\"-30934\" x1=\"-31561\" fill=\"none\"/><line y2=\"-30850\" y1=\"-29694\" x2=\"-31766\" x1=\"-31410\" fill=\"none\"/><line y2=\"-31376\" y1=\"-30960\" x2=\"-28857\" x1=\"-29576\" fill=\"none\"/><line y2=\"-30850\" y1=\"-31376\" x2=\"-27950\" x1=\"-28857\" fill=\"none\"/><line y2=\"-31376\" y1=\"-30850\" x2=\"-27042\" x1=\"-27950\" fill=\"none\"/><line y2=\"-28836\" y1=\"-29694\" x2=\"-29564\" x1=\"-30165\" fill=\"none\"/><line y2=\"-31176\" y1=\"-30850\" x2=\"-32762\" x1=\"-31766\" fill=\"none\"/><line y2=\"-29065\" y1=\"-29694\" x2=\"-31867\" x1=\"-31410\" fill=\"none\"/><line y2=\"-30960\" y1=\"-31376\" x2=\"-26323\" x1=\"-27042\" fill=\"none\"/><line y2=\"-31266\" y1=\"-30960\" x2=\"-25416\" x1=\"-25948\" fill=\"none\"/><line y2=\"-32202\" y1=\"-31376\" x2=\"-27112\" x1=\"-27112\" fill=\"none\"/><line y2=\"-32202\" y1=\"-31376\" x2=\"-26973\" x1=\"-26973\" fill=\"none\"/><text y=\"-30671\" xml:space=\"preserve\" x=\"-26288\" stroke=\"none\" font-size=\"433.3333\" font-family=\"sans-serif\">O</text><text y=\"-32242\" xml:space=\"preserve\" x=\"-27196\" stroke=\"none\" font-size=\"433.3333\" font-family=\"sans-serif\">O</text><text y=\"-31197\" xml:space=\"preserve\" x=\"-25381\" stroke=\"none\" font-size=\"433.3333\" font-family=\"sans-serif\">CH</text><text y=\"-31107\" xml:space=\"preserve\" x=\"-24804\" stroke=\"none\" font-size=\"313.3333\" font-family=\"sans-serif\">3</text><text y=\"-28669\" xml:space=\"preserve\" x=\"-32257\" stroke=\"none\" font-size=\"433.3333\" font-family=\"sans-serif\">Br</text><text y=\"-30671\" xml:space=\"preserve\" x=\"-29917\" stroke=\"none\" font-size=\"433.3333\" font-family=\"sans-serif\">N</text><text y=\"-31428\" xml:space=\"preserve\" x=\"-30896\" stroke=\"none\" font-size=\"433.3333\" font-family=\"sans-serif\">N</text></g></g></svg>"
        },
        {
            "rn":"1001500-85-1",
            "name":"Methyl 4-chloro-5-methyl-1<em>H</em>-pyrazole-1-propanoate",
            "image":"<svg width=\"235.86\" viewBox=\"0 0 7862 4285\" text-rendering=\"auto\" stroke-width=\"1\" stroke-opacity=\"1\" stroke-miterlimit=\"10\" stroke-linejoin=\"miter\" stroke-linecap=\"square\" stroke-dashoffset=\"0\" stroke-dasharray=\"none\" stroke=\"black\" shape-rendering=\"auto\" image-rendering=\"auto\" height=\"128.55\" font-weight=\"normal\" font-style=\"normal\" font-size=\"12\" font-family=\"'Dialog'\" fill-opacity=\"1\" fill=\"black\" color-rendering=\"auto\" color-interpolation=\"auto\" xmlns=\"http://www.w3.org/2000/svg\"><g><g stroke=\"white\" fill=\"white\"><rect y=\"0\" x=\"0\" width=\"7862\" stroke=\"none\" height=\"4285\"/></g><g transform=\"translate(32866,32758)\" text-rendering=\"geometricPrecision\" stroke-width=\"44\" stroke-linejoin=\"round\" stroke-linecap=\"round\"><line y2=\"-29694\" y1=\"-30630\" x2=\"-30668\" x1=\"-30344\" fill=\"none\"/><line y2=\"-30997\" y1=\"-31462\" x2=\"-30457\" x1=\"-31058\" fill=\"none\"/><line y2=\"-29694\" y1=\"-29694\" x2=\"-31913\" x1=\"-30668\" fill=\"none\"/><line y2=\"-29865\" y1=\"-29865\" x2=\"-31757\" x1=\"-30824\" fill=\"none\"/><line y2=\"-31468\" y1=\"-30850\" x2=\"-31434\" x1=\"-32271\" fill=\"none\"/><line y2=\"-31254\" y1=\"-30792\" x2=\"-31439\" x1=\"-32063\" fill=\"none\"/><line y2=\"-30850\" y1=\"-29694\" x2=\"-32271\" x1=\"-31913\" fill=\"none\"/><line y2=\"-31376\" y1=\"-30960\" x2=\"-29362\" x1=\"-30082\" fill=\"none\"/><line y2=\"-30850\" y1=\"-31376\" x2=\"-28455\" x1=\"-29362\" fill=\"none\"/><line y2=\"-31376\" y1=\"-30850\" x2=\"-27548\" x1=\"-28455\" fill=\"none\"/><line y2=\"-28836\" y1=\"-29694\" x2=\"-30067\" x1=\"-30668\" fill=\"none\"/><line y2=\"-29065\" y1=\"-29694\" x2=\"-32370\" x1=\"-31913\" fill=\"none\"/><line y2=\"-30960\" y1=\"-31376\" x2=\"-26829\" x1=\"-27548\" fill=\"none\"/><line y2=\"-31266\" y1=\"-30960\" x2=\"-25922\" x1=\"-26453\" fill=\"none\"/><line y2=\"-32202\" y1=\"-31376\" x2=\"-27617\" x1=\"-27617\" fill=\"none\"/><line y2=\"-32202\" y1=\"-31376\" x2=\"-27479\" x1=\"-27479\" fill=\"none\"/><text y=\"-30671\" xml:space=\"preserve\" x=\"-26791\" stroke=\"none\" font-size=\"433.3333\" font-family=\"sans-serif\">O</text><text y=\"-32242\" xml:space=\"preserve\" x=\"-27698\" stroke=\"none\" font-size=\"433.3333\" font-family=\"sans-serif\">O</text><text y=\"-31197\" xml:space=\"preserve\" x=\"-25884\" stroke=\"none\" font-size=\"433.3333\" font-family=\"sans-serif\">CH</text><text y=\"-31107\" xml:space=\"preserve\" x=\"-25306\" stroke=\"none\" font-size=\"313.3333\" font-family=\"sans-serif\">3</text><text y=\"-28669\" xml:space=\"preserve\" x=\"-32762\" stroke=\"none\" font-size=\"433.3333\" font-family=\"sans-serif\">Cl</text><text y=\"-30671\" xml:space=\"preserve\" x=\"-30420\" stroke=\"none\" font-size=\"433.3333\" font-family=\"sans-serif\">N</text><text y=\"-31428\" xml:space=\"preserve\" x=\"-31399\" stroke=\"none\" font-size=\"433.3333\" font-family=\"sans-serif\">N</text></g></g></svg>"
        },
        {
            "rn":"1001500-90-8",
            "name":"Methyl 1-[(4-chlorophenoxy)methyl]-1<em>H</em>-pyrazole-5-carboxylate",
            "image":"<svg width=\"240.06\" viewBox=\"0 0 8002 5626\" text-rendering=\"auto\" stroke-width=\"1\" stroke-opacity=\"1\" stroke-miterlimit=\"10\" stroke-linejoin=\"miter\" stroke-linecap=\"square\" stroke-dashoffset=\"0\" stroke-dasharray=\"none\" stroke=\"black\" shape-rendering=\"auto\" image-rendering=\"auto\" height=\"168.78\" font-weight=\"normal\" font-style=\"normal\" font-size=\"12\" font-family=\"'Dialog'\" fill-opacity=\"1\" fill=\"black\" color-rendering=\"auto\" color-interpolation=\"auto\" xmlns=\"http://www.w3.org/2000/svg\"><g><g stroke=\"white\" fill=\"white\"><rect y=\"0\" x=\"0\" width=\"8002\" stroke=\"none\" height=\"5626\"/></g><g transform=\"translate(32866,32758)\" text-rendering=\"geometricPrecision\" stroke-width=\"44\" stroke-linejoin=\"round\" stroke-linecap=\"round\"><line y2=\"-29079\" y1=\"-30015\" x2=\"-31159\" x1=\"-30836\" fill=\"none\"/><line y2=\"-30379\" y1=\"-30847\" x2=\"-30948\" x1=\"-31549\" fill=\"none\"/><line y2=\"-29079\" y1=\"-29079\" x2=\"-32407\" x1=\"-31159\" fill=\"none\"/><line y2=\"-29250\" y1=\"-29250\" x2=\"-32251\" x1=\"-31315\" fill=\"none\"/><line y2=\"-30853\" y1=\"-30235\" x2=\"-31928\" x1=\"-32762\" fill=\"none\"/><line y2=\"-30639\" y1=\"-30174\" x2=\"-31930\" x1=\"-32557\" fill=\"none\"/><line y2=\"-30235\" y1=\"-29079\" x2=\"-32762\" x1=\"-32407\" fill=\"none\"/><line y2=\"-30758\" y1=\"-30344\" x2=\"-29853\" x1=\"-30573\" fill=\"none\"/><line y2=\"-30344\" y1=\"-30758\" x2=\"-29134\" x1=\"-29853\" fill=\"none\"/><line y2=\"-30758\" y1=\"-30344\" x2=\"-28039\" x1=\"-28758\" fill=\"none\"/><line y2=\"-28556\" y1=\"-29079\" x2=\"-30252\" x1=\"-31159\" fill=\"none\"/><line y2=\"-31896\" y1=\"-30758\" x2=\"-28039\" x1=\"-28039\" fill=\"none\"/><line y2=\"-31754\" y1=\"-30902\" x2=\"-27869\" x1=\"-27869\" fill=\"none\"/><line y2=\"-30758\" y1=\"-30191\" x2=\"-28039\" x1=\"-27051\" fill=\"none\"/><line y2=\"-32465\" y1=\"-31896\" x2=\"-27051\" x1=\"-28039\" fill=\"none\"/><line y2=\"-30191\" y1=\"-30758\" x2=\"-27051\" x1=\"-26069\" fill=\"none\"/><line y2=\"-30408\" y1=\"-30836\" x2=\"-27014\" x1=\"-26277\" fill=\"none\"/><line y2=\"-31896\" y1=\"-32465\" x2=\"-26069\" x1=\"-27051\" fill=\"none\"/><line y2=\"-31821\" y1=\"-32248\" x2=\"-26277\" x1=\"-27014\" fill=\"none\"/><line y2=\"-30758\" y1=\"-31896\" x2=\"-26069\" x1=\"-26069\" fill=\"none\"/><line y2=\"-32225\" y1=\"-31896\" x2=\"-25500\" x1=\"-26069\" fill=\"none\"/><line y2=\"-28969\" y1=\"-28556\" x2=\"-29533\" x1=\"-30252\" fill=\"none\"/><line y2=\"-28663\" y1=\"-28969\" x2=\"-28626\" x1=\"-29157\" fill=\"none\"/><line y2=\"-27727\" y1=\"-28556\" x2=\"-30183\" x1=\"-30183\" fill=\"none\"/><line y2=\"-27727\" y1=\"-28556\" x2=\"-30321\" x1=\"-30321\" fill=\"none\"/><text y=\"-30056\" xml:space=\"preserve\" x=\"-29099\" stroke=\"none\" font-size=\"433.3333\" font-family=\"sans-serif\">O</text><text y=\"-28900\" xml:space=\"preserve\" x=\"-29498\" stroke=\"none\" font-size=\"433.3333\" font-family=\"sans-serif\">O</text><text y=\"-27328\" xml:space=\"preserve\" x=\"-30405\" stroke=\"none\" font-size=\"433.3333\" font-family=\"sans-serif\">O</text><text y=\"-28377\" xml:space=\"preserve\" x=\"-28591\" stroke=\"none\" font-size=\"433.3333\" font-family=\"sans-serif\">CH</text><text y=\"-28288\" xml:space=\"preserve\" x=\"-28013\" stroke=\"none\" font-size=\"313.3333\" font-family=\"sans-serif\">3</text><text y=\"-32242\" xml:space=\"preserve\" x=\"-25393\" stroke=\"none\" font-size=\"433.3333\" font-family=\"sans-serif\">Cl</text><text y=\"-30056\" xml:space=\"preserve\" x=\"-30914\" stroke=\"none\" font-size=\"433.3333\" font-family=\"sans-serif\">N</text><text y=\"-30812\" xml:space=\"preserve\" x=\"-31890\" stroke=\"none\" font-size=\"433.3333\" font-family=\"sans-serif\">N</text></g></g></svg>"
        },
        {
            "rn":"1001519-15-8",
            "name":"Methyl 2-[[4-ethyl-5-(1-methyl-1<em>H</em>-pyrazol-5-yl)-4<em>H</em>-1,2,4-triazol-3-yl]thio]acetate",
            "image":"<svg width=\"291.87\" viewBox=\"0 0 9729 4286\" text-rendering=\"auto\" stroke-width=\"1\" stroke-opacity=\"1\" stroke-miterlimit=\"10\" stroke-linejoin=\"miter\" stroke-linecap=\"square\" stroke-dashoffset=\"0\" stroke-dasharray=\"none\" stroke=\"black\" shape-rendering=\"auto\" image-rendering=\"auto\" height=\"128.58\" font-weight=\"normal\" font-style=\"normal\" font-size=\"12\" font-family=\"'Dialog'\" fill-opacity=\"1\" fill=\"black\" color-rendering=\"auto\" color-interpolation=\"auto\" xmlns=\"http://www.w3.org/2000/svg\"><g><g stroke=\"white\" fill=\"white\"><rect y=\"0\" x=\"0\" width=\"9729\" stroke=\"none\" height=\"4286\"/></g><g transform=\"translate(32866,32866)\" text-rendering=\"geometricPrecision\" stroke-width=\"44\" stroke-linejoin=\"round\" stroke-linecap=\"round\"><line y2=\"-30746\" y1=\"-31644\" x2=\"-26704\" x1=\"-26395\" fill=\"none\"/><line y2=\"-31644\" y1=\"-32228\" x2=\"-26395\" x1=\"-27152\" fill=\"none\"/><line y2=\"-31584\" y1=\"-32020\" x2=\"-26595\" x1=\"-27161\" fill=\"none\"/><line y2=\"-30526\" y1=\"-30526\" x2=\"-27984\" x1=\"-26970\" fill=\"none\"/><line y2=\"-32234\" y1=\"-31783\" x2=\"-27528\" x1=\"-28140\" fill=\"none\"/><line y2=\"-31425\" y1=\"-30526\" x2=\"-28262\" x1=\"-27984\" fill=\"none\"/><line y2=\"-31361\" y1=\"-30688\" x2=\"-28062\" x1=\"-27857\" fill=\"none\"/><line y2=\"-31644\" y1=\"-31644\" x2=\"-25347\" x1=\"-26395\" fill=\"none\"/><line y2=\"-30004\" y1=\"-30420\" x2=\"-25875\" x1=\"-26595\" fill=\"none\"/><line y2=\"-30526\" y1=\"-30004\" x2=\"-24968\" x1=\"-25875\" fill=\"none\"/><line y2=\"-30110\" y1=\"-30526\" x2=\"-28704\" x1=\"-27984\" fill=\"none\"/><line y2=\"-30526\" y1=\"-30110\" x2=\"-29798\" x1=\"-29079\" fill=\"none\"/><line y2=\"-30004\" y1=\"-30526\" x2=\"-30706\" x1=\"-29798\" fill=\"none\"/><line y2=\"-31644\" y1=\"-31058\" x2=\"-25347\" x1=\"-24590\" fill=\"none\"/><line y2=\"-32762\" y1=\"-31644\" x2=\"-24960\" x1=\"-25347\" fill=\"none\"/><line y2=\"-32566\" y1=\"-31728\" x2=\"-24847\" x1=\"-25139\" fill=\"none\"/><line y2=\"-31052\" y1=\"-31506\" x2=\"-24214\" x1=\"-23599\" fill=\"none\"/><line y2=\"-32762\" y1=\"-32762\" x2=\"-23755\" x1=\"-24960\" fill=\"none\"/><line y2=\"-31864\" y1=\"-32762\" x2=\"-23478\" x1=\"-23755\" fill=\"none\"/><line y2=\"-31925\" y1=\"-32601\" x2=\"-23677\" x1=\"-23882\" fill=\"none\"/><line y2=\"-30084\" y1=\"-30694\" x2=\"-24402\" x1=\"-24402\" fill=\"none\"/><line y2=\"-30420\" y1=\"-30004\" x2=\"-31425\" x1=\"-30706\" fill=\"none\"/><line y2=\"-30171\" y1=\"-30420\" x2=\"-32231\" x1=\"-31800\" fill=\"none\"/><line y2=\"-29174\" y1=\"-30004\" x2=\"-30636\" x1=\"-30636\" fill=\"none\"/><line y2=\"-29174\" y1=\"-30004\" x2=\"-30775\" x1=\"-30775\" fill=\"none\"/><text y=\"-29824\" xml:space=\"preserve\" x=\"-29044\" stroke=\"none\" font-size=\"433.3333\" font-family=\"sans-serif\">S</text><text y=\"-30347\" xml:space=\"preserve\" x=\"-31766\" stroke=\"none\" font-size=\"433.3333\" font-family=\"sans-serif\">O</text><text y=\"-28776\" xml:space=\"preserve\" x=\"-30859\" stroke=\"none\" font-size=\"433.3333\" font-family=\"sans-serif\">O</text><text y=\"-29772\" xml:space=\"preserve\" x=\"-32762\" stroke=\"none\" font-size=\"433.3333\" font-family=\"sans-serif\">CH</text><text y=\"-29683\" xml:space=\"preserve\" x=\"-32185\" stroke=\"none\" font-size=\"313.3333\" font-family=\"sans-serif\">3</text><text y=\"-29686\" xml:space=\"preserve\" x=\"-24552\" stroke=\"none\" font-size=\"433.3333\" font-family=\"sans-serif\">CH</text><text y=\"-29596\" xml:space=\"preserve\" x=\"-23974\" stroke=\"none\" font-size=\"313.3333\" font-family=\"sans-serif\">3</text><text y=\"-30347\" xml:space=\"preserve\" x=\"-26933\" stroke=\"none\" font-size=\"433.3333\" font-family=\"sans-serif\">N</text><text y=\"-32193\" xml:space=\"preserve\" x=\"-27493\" stroke=\"none\" font-size=\"433.3333\" font-family=\"sans-serif\">N</text><text y=\"-31465\" xml:space=\"preserve\" x=\"-28481\" stroke=\"none\" font-size=\"433.3333\" font-family=\"sans-serif\">N</text><text y=\"-30734\" xml:space=\"preserve\" x=\"-24552\" stroke=\"none\" font-size=\"433.3333\" font-family=\"sans-serif\">N</text><text y=\"-31465\" xml:space=\"preserve\" x=\"-23561\" stroke=\"none\" font-size=\"433.3333\" font-family=\"sans-serif\">N</text></g></g></svg>"
        },
        {
            "rn":"1001646-85-0",
            "name":"Methyl (α<em>R</em>)-1-[(1,1-dimethylethoxy)carbonyl]-α-[[(phenylmethoxy)carbonyl]amino]-4-piperidinebutanoate",
            "image":"<svg width=\"450.99\" viewBox=\"0 0 15033 5516\" text-rendering=\"auto\" stroke-width=\"1\" stroke-opacity=\"1\" stroke-miterlimit=\"10\" stroke-linejoin=\"miter\" stroke-linecap=\"square\" stroke-dashoffset=\"0\" stroke-dasharray=\"none\" stroke=\"black\" shape-rendering=\"auto\" image-rendering=\"auto\" height=\"165.48\" font-weight=\"normal\" font-style=\"normal\" font-size=\"12\" font-family=\"'Dialog'\" fill-opacity=\"1\" fill=\"black\" color-rendering=\"auto\" color-interpolation=\"auto\" xmlns=\"http://www.w3.org/2000/svg\"><g><g stroke=\"white\" fill=\"white\"><rect y=\"0\" x=\"0\" width=\"15033\" stroke=\"none\" height=\"5516\"/></g><g transform=\"translate(32866,32758)\" text-rendering=\"geometricPrecision\" stroke-width=\"44\" stroke-linejoin=\"round\" stroke-linecap=\"round\"><line y2=\"-30547\" y1=\"-30850\" x2=\"-26785\" x1=\"-26257\" fill=\"none\"/><line y2=\"-30850\" y1=\"-30434\" x2=\"-28071\" x1=\"-27352\" fill=\"none\"/><line y2=\"-30327\" y1=\"-30850\" x2=\"-25350\" x1=\"-26257\" fill=\"none\"/><line y2=\"-30850\" y1=\"-30327\" x2=\"-24442\" x1=\"-25350\" fill=\"none\"/><line y2=\"-30327\" y1=\"-30850\" x2=\"-23535\" x1=\"-24442\" fill=\"none\"/><line y2=\"-30434\" y1=\"-30850\" x2=\"-28790\" x1=\"-28071\" fill=\"none\"/><line y2=\"-30850\" y1=\"-30434\" x2=\"-29885\" x1=\"-29166\" fill=\"none\"/><line y2=\"-30327\" y1=\"-30850\" x2=\"-30792\" x1=\"-29885\" fill=\"none\"/><line y2=\"-31679\" y1=\"-30850\" x2=\"-28140\" x1=\"-28140\" fill=\"none\"/><line y2=\"-31679\" y1=\"-30850\" x2=\"-28002\" x1=\"-28002\" fill=\"none\"/><line y2=\"-28620\" y1=\"-29082\" x2=\"-22547\" x1=\"-21753\" fill=\"none\"/><line y2=\"-29408\" y1=\"-30327\" x2=\"-21565\" x1=\"-21565\" fill=\"none\"/><line y2=\"-29189\" y1=\"-28620\" x2=\"-23535\" x1=\"-22547\" fill=\"none\"/><line y2=\"-30327\" y1=\"-30896\" x2=\"-21565\" x1=\"-22547\" fill=\"none\"/><line y2=\"-30327\" y1=\"-29189\" x2=\"-23535\" x1=\"-23535\" fill=\"none\"/><line y2=\"-30896\" y1=\"-30327\" x2=\"-22547\" x1=\"-23535\" fill=\"none\"/><line y2=\"-28666\" y1=\"-29082\" x2=\"-20658\" x1=\"-21377\" fill=\"none\"/><line y2=\"-32315\" y1=\"-31899\" x2=\"-25537\" x1=\"-26257\" fill=\"none\"/><line y2=\"-32008\" y1=\"-32315\" x2=\"-24630\" x1=\"-25162\" fill=\"none\"/><line y2=\"-32254\" y1=\"-31858\" x2=\"-27011\" x1=\"-26326\" fill=\"none\"/><line y2=\"-32375\" y1=\"-31959\" x2=\"-26941\" x1=\"-26222\" fill=\"none\"/><line y2=\"-30327\" y1=\"-30896\" x2=\"-30792\" x1=\"-31777\" fill=\"none\"/><line y2=\"-30252\" y1=\"-30677\" x2=\"-31000\" x1=\"-31740\" fill=\"none\"/><line y2=\"-29189\" y1=\"-30327\" x2=\"-30792\" x1=\"-30792\" fill=\"none\"/><line y2=\"-30896\" y1=\"-30327\" x2=\"-31777\" x1=\"-32762\" fill=\"none\"/><line y2=\"-28620\" y1=\"-29189\" x2=\"-31777\" x1=\"-30792\" fill=\"none\"/><line y2=\"-28839\" y1=\"-29267\" x2=\"-31740\" x1=\"-31000\" fill=\"none\"/><line y2=\"-30327\" y1=\"-29189\" x2=\"-32762\" x1=\"-32762\" fill=\"none\"/><line y2=\"-30186\" y1=\"-29333\" x2=\"-32592\" x1=\"-32592\" fill=\"none\"/><line y2=\"-29189\" y1=\"-28620\" x2=\"-32762\" x1=\"-31777\" fill=\"none\"/><line y2=\"-29082\" y1=\"-28666\" x2=\"-19939\" x1=\"-20658\" fill=\"none\"/><line y2=\"-28666\" y1=\"-29082\" x2=\"-18844\" x1=\"-19563\" fill=\"none\"/><line y2=\"-27837\" y1=\"-28666\" x2=\"-20589\" x1=\"-20589\" fill=\"none\"/><line y2=\"-27837\" y1=\"-28666\" x2=\"-20727\" x1=\"-20727\" fill=\"none\"/><line y2=\"-29189\" y1=\"-28666\" x2=\"-17937\" x1=\"-18844\" fill=\"none\"/><line y2=\"-27759\" y1=\"-28666\" x2=\"-18321\" x1=\"-18844\" fill=\"none\"/><line y2=\"-27759\" y1=\"-28666\" x2=\"-19367\" x1=\"-18844\" fill=\"none\"/><polygon stroke-width=\"1\" stroke=\"none\" points=\" -26257 -30850 -26326 -31899 -26187 -31899\"/><polygon stroke-width=\"1\" points=\" -26257 -30850 -26326 -31899 -26187 -31899\" fill=\"none\"/><text y=\"-29010\" xml:space=\"preserve\" x=\"-19904\" stroke-width=\"1\" stroke=\"none\" font-size=\"433.3333\" font-family=\"sans-serif\">O</text><text y=\"-27438\" xml:space=\"preserve\" x=\"-20811\" stroke-width=\"1\" stroke=\"none\" font-size=\"433.3333\" font-family=\"sans-serif\">O</text><text y=\"-30148\" xml:space=\"preserve\" x=\"-27317\" stroke-width=\"1\" stroke=\"none\" font-size=\"433.3333\" font-family=\"sans-serif\">NH</text><text y=\"-32242\" xml:space=\"preserve\" x=\"-25503\" stroke-width=\"1\" stroke=\"none\" font-size=\"433.3333\" font-family=\"sans-serif\">O</text><text y=\"-32242\" xml:space=\"preserve\" x=\"-27317\" stroke-width=\"1\" stroke=\"none\" font-size=\"433.3333\" font-family=\"sans-serif\">O</text><text y=\"-30148\" xml:space=\"preserve\" x=\"-29131\" stroke-width=\"1\" stroke=\"none\" font-size=\"433.3333\" font-family=\"sans-serif\">O</text><text y=\"-31720\" xml:space=\"preserve\" x=\"-28224\" stroke-width=\"1\" stroke=\"none\" font-size=\"433.3333\" font-family=\"sans-serif\">O</text><text y=\"-31720\" xml:space=\"preserve\" x=\"-24596\" stroke-width=\"1\" stroke=\"none\" font-size=\"433.3333\" font-family=\"sans-serif\">CH</text><text y=\"-31630\" xml:space=\"preserve\" x=\"-24018\" stroke-width=\"1\" stroke=\"none\" font-size=\"313.3333\" font-family=\"sans-serif\">3</text><text y=\"-29010\" xml:space=\"preserve\" x=\"-21718\" stroke-width=\"1\" stroke=\"none\" font-size=\"433.3333\" font-family=\"sans-serif\">N</text></g><g transform=\"translate(32866,32758)\" text-rendering=\"geometricPrecision\" stroke-linejoin=\"round\" stroke-linecap=\"round\" font-style=\"italic\" font-size=\"313.3333\" font-family=\"sans-serif\"><text y=\"-30370\" xml:space=\"preserve\" x=\"-26410\" stroke=\"none\">R</text></g></g></svg>"
        },
        {
            "rn":"1001646-86-1",
            "name":"Methyl (α<em>R</em>)-α-amino-1-[(1,1-dimethylethoxy)carbonyl]-4-piperidinebutanoate",
            "image":"<svg width=\"350.55\" viewBox=\"0 0 11685 5055\" text-rendering=\"auto\" stroke-width=\"1\" stroke-opacity=\"1\" stroke-miterlimit=\"10\" stroke-linejoin=\"miter\" stroke-linecap=\"square\" stroke-dashoffset=\"0\" stroke-dasharray=\"none\" stroke=\"black\" shape-rendering=\"auto\" image-rendering=\"auto\" height=\"151.65\" font-weight=\"normal\" font-style=\"normal\" font-size=\"12\" font-family=\"'Dialog'\" fill-opacity=\"1\" fill=\"black\" color-rendering=\"auto\" color-interpolation=\"auto\" xmlns=\"http://www.w3.org/2000/svg\"><g><g stroke=\"white\" fill=\"white\"><rect y=\"0\" x=\"0\" width=\"11685\" stroke=\"none\" height=\"5055\"/></g><g transform=\"translate(32866,32758)\" text-rendering=\"geometricPrecision\" stroke-width=\"44\" stroke-linejoin=\"round\" stroke-linecap=\"round\"><line y2=\"-30960\" y1=\"-31419\" x2=\"-25104\" x1=\"-25898\" fill=\"none\"/><line y2=\"-29715\" y1=\"-30630\" x2=\"-24913\" x1=\"-24913\" fill=\"none\"/><line y2=\"-31419\" y1=\"-30850\" x2=\"-25898\" x1=\"-26884\" fill=\"none\"/><line y2=\"-29146\" y1=\"-29715\" x2=\"-25898\" x1=\"-24913\" fill=\"none\"/><line y2=\"-30850\" y1=\"-29715\" x2=\"-26884\" x1=\"-26884\" fill=\"none\"/><line y2=\"-29715\" y1=\"-29146\" x2=\"-26884\" x1=\"-25898\" fill=\"none\"/><line y2=\"-29189\" y1=\"-29715\" x2=\"-27791\" x1=\"-26884\" fill=\"none\"/><line y2=\"-29715\" y1=\"-29189\" x2=\"-28698\" x1=\"-27791\" fill=\"none\"/><line y2=\"-29189\" y1=\"-29715\" x2=\"-29608\" x1=\"-28698\" fill=\"none\"/><line y2=\"-31376\" y1=\"-30960\" x2=\"-24006\" x1=\"-24726\" fill=\"none\"/><line y2=\"-29715\" y1=\"-29189\" x2=\"-30515\" x1=\"-29608\" fill=\"none\"/><line y2=\"-30960\" y1=\"-31376\" x2=\"-23287\" x1=\"-24006\" fill=\"none\"/><line y2=\"-31376\" y1=\"-30960\" x2=\"-22192\" x1=\"-22911\" fill=\"none\"/><line y2=\"-32202\" y1=\"-31376\" x2=\"-24078\" x1=\"-24078\" fill=\"none\"/><line y2=\"-32202\" y1=\"-31376\" x2=\"-23937\" x1=\"-23937\" fill=\"none\"/><line y2=\"-29299\" y1=\"-29715\" x2=\"-31231\" x1=\"-30515\" fill=\"none\"/><line y2=\"-29547\" y1=\"-29299\" x2=\"-32037\" x1=\"-31610\" fill=\"none\"/><line y2=\"-30541\" y1=\"-29715\" x2=\"-30584\" x1=\"-30584\" fill=\"none\"/><line y2=\"-30541\" y1=\"-29715\" x2=\"-30443\" x1=\"-30443\" fill=\"none\"/><line y2=\"-30850\" y1=\"-31376\" x2=\"-21285\" x1=\"-22192\" fill=\"none\"/><line y2=\"-32283\" y1=\"-31376\" x2=\"-21669\" x1=\"-22192\" fill=\"none\"/><line y2=\"-32283\" y1=\"-31376\" x2=\"-22718\" x1=\"-22192\" fill=\"none\"/><polygon stroke-width=\"1\" stroke=\"none\" points=\" -29608 -29189 -29538 -28363 -29674 -28360\"/><polygon stroke-width=\"1\" points=\" -29608 -29189 -29538 -28363 -29674 -28360\" fill=\"none\"/><text y=\"-30671\" xml:space=\"preserve\" x=\"-23252\" stroke-width=\"1\" stroke=\"none\" font-size=\"433.3333\" font-family=\"sans-serif\">O</text><text y=\"-32242\" xml:space=\"preserve\" x=\"-24159\" stroke-width=\"1\" stroke=\"none\" font-size=\"433.3333\" font-family=\"sans-serif\">O</text><text y=\"-27964\" xml:space=\"preserve\" x=\"-29758\" stroke-width=\"1\" stroke=\"none\" font-size=\"433.3333\" font-family=\"sans-serif\">NH</text><text y=\"-27874\" xml:space=\"preserve\" x=\"-29180\" stroke-width=\"1\" stroke=\"none\" font-size=\"313.3333\" font-family=\"sans-serif\">2</text><text y=\"-29010\" xml:space=\"preserve\" x=\"-31572\" stroke-width=\"1\" stroke=\"none\" font-size=\"433.3333\" font-family=\"sans-serif\">O</text><text y=\"-30581\" xml:space=\"preserve\" x=\"-30665\" stroke-width=\"1\" stroke=\"none\" font-size=\"433.3333\" font-family=\"sans-serif\">O</text><text y=\"-29697\" xml:space=\"preserve\" x=\"-32762\" stroke-width=\"1\" stroke=\"none\" font-size=\"433.3333\" font-family=\"sans-serif\">CH</text><text y=\"-29608\" xml:space=\"preserve\" x=\"-32185\" stroke-width=\"1\" stroke=\"none\" font-size=\"313.3333\" font-family=\"sans-serif\">3</text><text y=\"-30671\" xml:space=\"preserve\" x=\"-25066\" stroke-width=\"1\" stroke=\"none\" font-size=\"433.3333\" font-family=\"sans-serif\">N</text></g><g transform=\"translate(32866,32758)\" text-rendering=\"geometricPrecision\" stroke-linejoin=\"round\" stroke-linecap=\"round\" font-style=\"italic\" font-size=\"313.3333\" font-family=\"sans-serif\"><text y=\"-29313\" xml:space=\"preserve\" x=\"-29758\" stroke=\"none\">R</text></g></g></svg>"
        },
        {
            "rn":"1001-79-2",
            "name":"Methyl 2,6,10-trimethylundecanoate",
            "image":"<svg width=\"351.54\" viewBox=\"0 0 11718 3099\" text-rendering=\"auto\" stroke-width=\"1\" stroke-opacity=\"1\" stroke-miterlimit=\"10\" stroke-linejoin=\"miter\" stroke-linecap=\"square\" stroke-dashoffset=\"0\" stroke-dasharray=\"none\" stroke=\"black\" shape-rendering=\"auto\" image-rendering=\"auto\" height=\"92.97\" font-weight=\"normal\" font-style=\"normal\" font-size=\"12\" font-family=\"'Dialog'\" fill-opacity=\"1\" fill=\"black\" color-rendering=\"auto\" color-interpolation=\"auto\" xmlns=\"http://www.w3.org/2000/svg\"><g><g stroke=\"white\" fill=\"white\"><rect y=\"0\" x=\"0\" width=\"11718\" stroke=\"none\" height=\"3099\"/></g><g transform=\"translate(32866,32866)\" text-rendering=\"geometricPrecision\" stroke-width=\"44\" stroke-linejoin=\"round\" stroke-linecap=\"round\"><line y2=\"-31191\" y1=\"-31714\" x2=\"-27317\" x1=\"-28224\" fill=\"none\"/><line y2=\"-31714\" y1=\"-31191\" x2=\"-26410\" x1=\"-27317\" fill=\"none\"/><line y2=\"-31191\" y1=\"-31714\" x2=\"-25503\" x1=\"-26410\" fill=\"none\"/><line y2=\"-31714\" y1=\"-31191\" x2=\"-24596\" x1=\"-25503\" fill=\"none\"/><line y2=\"-31191\" y1=\"-31714\" x2=\"-29131\" x1=\"-28224\" fill=\"none\"/><line y2=\"-31714\" y1=\"-31191\" x2=\"-30038\" x1=\"-29131\" fill=\"none\"/><line y2=\"-31191\" y1=\"-31714\" x2=\"-30945\" x1=\"-30038\" fill=\"none\"/><line y2=\"-31714\" y1=\"-31191\" x2=\"-31852\" x1=\"-30945\" fill=\"none\"/><line y2=\"-32762\" y1=\"-31714\" x2=\"-28224\" x1=\"-28224\" fill=\"none\"/><line y2=\"-31191\" y1=\"-31714\" x2=\"-23688\" x1=\"-24596\" fill=\"none\"/><line y2=\"-32762\" y1=\"-31714\" x2=\"-24596\" x1=\"-24596\" fill=\"none\"/><line y2=\"-31191\" y1=\"-31714\" x2=\"-32762\" x1=\"-31852\" fill=\"none\"/><line y2=\"-32762\" y1=\"-31714\" x2=\"-31852\" x1=\"-31852\" fill=\"none\"/><line y2=\"-31607\" y1=\"-31191\" x2=\"-22969\" x1=\"-23688\" fill=\"none\"/><line y2=\"-31298\" y1=\"-31607\" x2=\"-22062\" x1=\"-22594\" fill=\"none\"/><line y2=\"-30362\" y1=\"-31191\" x2=\"-23619\" x1=\"-23619\" fill=\"none\"/><line y2=\"-30362\" y1=\"-31191\" x2=\"-23758\" x1=\"-23758\" fill=\"none\"/><text y=\"-31535\" xml:space=\"preserve\" x=\"-22934\" stroke=\"none\" font-size=\"433.3333\" font-family=\"sans-serif\">O</text><text y=\"-29963\" xml:space=\"preserve\" x=\"-23842\" stroke=\"none\" font-size=\"433.3333\" font-family=\"sans-serif\">O</text><text y=\"-31012\" xml:space=\"preserve\" x=\"-22027\" stroke=\"none\" font-size=\"433.3333\" font-family=\"sans-serif\">CH</text><text y=\"-30922\" xml:space=\"preserve\" x=\"-21450\" stroke=\"none\" font-size=\"313.3333\" font-family=\"sans-serif\">3</text></g></g></svg>"
        },
        {
            "rn":"1001907-72-7",
            "name":"Methyl 3-isothiazolecarboxylate",
            "image":"<svg width=\"169.2\" viewBox=\"0 0 5640 3127\" text-rendering=\"auto\" stroke-width=\"1\" stroke-opacity=\"1\" stroke-miterlimit=\"10\" stroke-linejoin=\"miter\" stroke-linecap=\"square\" stroke-dashoffset=\"0\" stroke-dasharray=\"none\" stroke=\"black\" shape-rendering=\"auto\" image-rendering=\"auto\" height=\"93.81\" font-weight=\"normal\" font-style=\"normal\" font-size=\"12\" font-family=\"'Dialog'\" fill-opacity=\"1\" fill=\"black\" color-rendering=\"auto\" color-interpolation=\"auto\" xmlns=\"http://www.w3.org/2000/svg\"><g><g stroke=\"white\" fill=\"white\"><rect y=\"0\" x=\"0\" width=\"5640\" stroke=\"none\" height=\"3127\"/></g><g transform=\"translate(32866,32758)\" text-rendering=\"geometricPrecision\" stroke-width=\"44\" stroke-linejoin=\"round\" stroke-linecap=\"round\"><line y2=\"-29735\" y1=\"-30850\" x2=\"-31061\" x1=\"-30677\" fill=\"none\"/><line y2=\"-30850\" y1=\"-31434\" x2=\"-30677\" x1=\"-31431\" fill=\"none\"/><line y2=\"-30789\" y1=\"-31228\" x2=\"-30873\" x1=\"-31442\" fill=\"none\"/><line y2=\"-29735\" y1=\"-29735\" x2=\"-32263\" x1=\"-31061\" fill=\"none\"/><line y2=\"-29905\" y1=\"-29905\" x2=\"-32112\" x1=\"-31211\" fill=\"none\"/><line y2=\"-31442\" y1=\"-30989\" x2=\"-31806\" x1=\"-32422\" fill=\"none\"/><line y2=\"-30630\" y1=\"-29735\" x2=\"-32540\" x1=\"-32263\" fill=\"none\"/><line y2=\"-31376\" y1=\"-30850\" x2=\"-29770\" x1=\"-30677\" fill=\"none\"/><line y2=\"-30960\" y1=\"-31376\" x2=\"-29050\" x1=\"-29770\" fill=\"none\"/><line y2=\"-31266\" y1=\"-30960\" x2=\"-28143\" x1=\"-28675\" fill=\"none\"/><line y2=\"-32202\" y1=\"-31376\" x2=\"-29839\" x1=\"-29839\" fill=\"none\"/><line y2=\"-32202\" y1=\"-31376\" x2=\"-29700\" x1=\"-29700\" fill=\"none\"/><text y=\"-30671\" xml:space=\"preserve\" x=\"-29013\" stroke=\"none\" font-size=\"433.3333\" font-family=\"sans-serif\">O</text><text y=\"-32242\" xml:space=\"preserve\" x=\"-29923\" stroke=\"none\" font-size=\"433.3333\" font-family=\"sans-serif\">O</text><text y=\"-31197\" xml:space=\"preserve\" x=\"-28106\" stroke=\"none\" font-size=\"433.3333\" font-family=\"sans-serif\">CH</text><text y=\"-31107\" xml:space=\"preserve\" x=\"-27528\" stroke=\"none\" font-size=\"313.3333\" font-family=\"sans-serif\">3</text><text y=\"-31402\" xml:space=\"preserve\" x=\"-31772\" stroke=\"none\" font-size=\"433.3333\" font-family=\"sans-serif\">N</text><text y=\"-30671\" xml:space=\"preserve\" x=\"-32762\" stroke=\"none\" font-size=\"433.3333\" font-family=\"sans-serif\">S</text></g></g></svg>"
        },
        {
            "rn":"1001924-24-8",
            "name":"Methyl 2-hydrazinyl-6-(trifluoromethyl)-3-pyridinecarboxylate",
            "image":"<svg width=\"216.78\" viewBox=\"0 0 7226 5582\" text-rendering=\"auto\" stroke-width=\"1\" stroke-opacity=\"1\" stroke-miterlimit=\"10\" stroke-linejoin=\"miter\" stroke-linecap=\"square\" stroke-dashoffset=\"0\" stroke-dasharray=\"none\" stroke=\"black\" shape-rendering=\"auto\" image-rendering=\"auto\" height=\"167.46\" font-weight=\"normal\" font-style=\"normal\" font-size=\"12\" font-family=\"'Dialog'\" fill-opacity=\"1\" fill=\"black\" color-rendering=\"auto\" color-interpolation=\"auto\" xmlns=\"http://www.w3.org/2000/svg\"><g><g stroke=\"white\" fill=\"white\"><rect y=\"0\" x=\"0\" width=\"7226\" stroke=\"none\" height=\"5582\"/></g><g transform=\"translate(32866,32758)\" text-rendering=\"geometricPrecision\" stroke-width=\"44\" stroke-linejoin=\"round\" stroke-linecap=\"round\"><line y2=\"-30688\" y1=\"-30119\" x2=\"-28623\" x1=\"-29608\" fill=\"none\"/><line y2=\"-30119\" y1=\"-28984\" x2=\"-29608\" x1=\"-29608\" fill=\"none\"/><line y2=\"-29978\" y1=\"-29125\" x2=\"-29437\" x1=\"-29437\" fill=\"none\"/><line y2=\"-30229\" y1=\"-30688\" x2=\"-27825\" x1=\"-28623\" fill=\"none\"/><line y2=\"-28984\" y1=\"-28415\" x2=\"-29608\" x1=\"-28623\" fill=\"none\"/><line y2=\"-28984\" y1=\"-29900\" x2=\"-27638\" x1=\"-27638\" fill=\"none\"/><line y2=\"-28415\" y1=\"-28984\" x2=\"-28623\" x1=\"-27638\" fill=\"none\"/><line y2=\"-28631\" y1=\"-29059\" x2=\"-28585\" x1=\"-27846\" fill=\"none\"/><line y2=\"-30645\" y1=\"-30119\" x2=\"-30515\" x1=\"-29608\" fill=\"none\"/><line y2=\"-28458\" y1=\"-28984\" x2=\"-26730\" x1=\"-27638\" fill=\"none\"/><line y2=\"-31517\" y1=\"-30688\" x2=\"-28692\" x1=\"-28692\" fill=\"none\"/><line y2=\"-31517\" y1=\"-30688\" x2=\"-28550\" x1=\"-28550\" fill=\"none\"/><line y2=\"-32092\" y1=\"-31844\" x2=\"-29238\" x1=\"-28810\" fill=\"none\"/><line y2=\"-30229\" y1=\"-30645\" x2=\"-31234\" x1=\"-30515\" fill=\"none\"/><line y2=\"-30477\" y1=\"-30229\" x2=\"-32040\" x1=\"-31610\" fill=\"none\"/><line y2=\"-31471\" y1=\"-30645\" x2=\"-30584\" x1=\"-30584\" fill=\"none\"/><line y2=\"-31471\" y1=\"-30645\" x2=\"-30446\" x1=\"-30446\" fill=\"none\"/><line y2=\"-28874\" y1=\"-28458\" x2=\"-26011\" x1=\"-26730\" fill=\"none\"/><line y2=\"-27770\" y1=\"-28458\" x2=\"-26335\" x1=\"-26730\" fill=\"none\"/><line y2=\"-27770\" y1=\"-28458\" x2=\"-27129\" x1=\"-26730\" fill=\"none\"/><text y=\"-29940\" xml:space=\"preserve\" x=\"-31575\" stroke=\"none\" font-size=\"433.3333\" font-family=\"sans-serif\">O</text><text y=\"-31512\" xml:space=\"preserve\" x=\"-30668\" stroke=\"none\" font-size=\"433.3333\" font-family=\"sans-serif\">O</text><text y=\"-30628\" xml:space=\"preserve\" x=\"-32762\" stroke=\"none\" font-size=\"433.3333\" font-family=\"sans-serif\">CH</text><text y=\"-30538\" xml:space=\"preserve\" x=\"-32185\" stroke=\"none\" font-size=\"313.3333\" font-family=\"sans-serif\">3</text><text y=\"-31558\" xml:space=\"preserve\" x=\"-28773\" stroke=\"none\" font-size=\"433.3333\" font-family=\"sans-serif\">N</text><text y=\"-32242\" xml:space=\"preserve\" x=\"-29963\" stroke=\"none\" font-size=\"433.3333\" font-family=\"sans-serif\">NH</text><text y=\"-32153\" xml:space=\"preserve\" x=\"-29385\" stroke=\"none\" font-size=\"313.3333\" font-family=\"sans-serif\">2</text><text y=\"-28805\" xml:space=\"preserve\" x=\"-25976\" stroke=\"none\" font-size=\"433.3333\" font-family=\"sans-serif\">F</text><text y=\"-27372\" xml:space=\"preserve\" x=\"-26361\" stroke=\"none\" font-size=\"433.3333\" font-family=\"sans-serif\">F</text><text y=\"-27372\" xml:space=\"preserve\" x=\"-27406\" stroke=\"none\" font-size=\"433.3333\" font-family=\"sans-serif\">F</text><text y=\"-29940\" xml:space=\"preserve\" x=\"-27791\" stroke=\"none\" font-size=\"433.3333\" font-family=\"sans-serif\">NH</text></g></g></svg>"
        },
        {
            "rn":"10019-60-0",
            "name":"Methyl 2-<em>O</em>-β-<span class=\"text-smallcaps\">D</span>-glucopyranosylbenzoate",
            "image":"<svg width=\"254.13\" viewBox=\"0 0 8471 6128\" text-rendering=\"auto\" stroke-width=\"1\" stroke-opacity=\"1\" stroke-miterlimit=\"10\" stroke-linejoin=\"miter\" stroke-linecap=\"square\" stroke-dashoffset=\"0\" stroke-dasharray=\"none\" stroke=\"black\" shape-rendering=\"auto\" image-rendering=\"auto\" height=\"183.84\" font-weight=\"normal\" font-style=\"normal\" font-size=\"12\" font-family=\"'Dialog'\" fill-opacity=\"1\" fill=\"black\" color-rendering=\"auto\" color-interpolation=\"auto\" xmlns=\"http://www.w3.org/2000/svg\"><g><g stroke=\"white\" fill=\"white\"><rect y=\"0\" x=\"0\" width=\"8471\" stroke=\"none\" height=\"6128\"/></g><g transform=\"translate(32866,32758)\" text-rendering=\"geometricPrecision\" stroke-width=\"44\" stroke-linejoin=\"round\" stroke-linecap=\"round\"><line y2=\"-29146\" y1=\"-30064\" x2=\"-29735\" x1=\"-29735\" fill=\"none\"/><line y2=\"-28576\" y1=\"-29146\" x2=\"-30717\" x1=\"-29735\" fill=\"none\"/><line y2=\"-30391\" y1=\"-30850\" x2=\"-29923\" x1=\"-30717\" fill=\"none\"/><line y2=\"-29146\" y1=\"-28576\" x2=\"-31705\" x1=\"-30717\" fill=\"none\"/><line y2=\"-30850\" y1=\"-30281\" x2=\"-30717\" x1=\"-31705\" fill=\"none\"/><line y2=\"-30281\" y1=\"-29146\" x2=\"-31705\" x1=\"-31705\" fill=\"none\"/><line y2=\"-29146\" y1=\"-28730\" x2=\"-27918\" x1=\"-28637\" fill=\"none\"/><line y2=\"-32202\" y1=\"-31899\" x2=\"-31243\" x1=\"-30717\" fill=\"none\"/><line y2=\"-29146\" y1=\"-28576\" x2=\"-27918\" x1=\"-26936\" fill=\"none\"/><line y2=\"-29221\" y1=\"-28793\" x2=\"-27713\" x1=\"-26973\" fill=\"none\"/><line y2=\"-28576\" y1=\"-29146\" x2=\"-26936\" x1=\"-25948\" fill=\"none\"/><line y2=\"-30281\" y1=\"-29146\" x2=\"-27918\" x1=\"-27918\" fill=\"none\"/><line y2=\"-29146\" y1=\"-30281\" x2=\"-25948\" x1=\"-25948\" fill=\"none\"/><line y2=\"-29287\" y1=\"-30139\" x2=\"-26118\" x1=\"-26118\" fill=\"none\"/><line y2=\"-30850\" y1=\"-30281\" x2=\"-26936\" x1=\"-27918\" fill=\"none\"/><line y2=\"-30633\" y1=\"-30206\" x2=\"-26973\" x1=\"-27713\" fill=\"none\"/><line y2=\"-30281\" y1=\"-30850\" x2=\"-25948\" x1=\"-26936\" fill=\"none\"/><line y2=\"-27528\" y1=\"-28576\" x2=\"-26936\" x1=\"-26936\" fill=\"none\"/><line y2=\"-27112\" y1=\"-27528\" x2=\"-26216\" x1=\"-26936\" fill=\"none\"/><line y2=\"-27421\" y1=\"-27112\" x2=\"-25309\" x1=\"-25841\" fill=\"none\"/><line y2=\"-27051\" y1=\"-27467\" x2=\"-27620\" x1=\"-26901\" fill=\"none\"/><line y2=\"-27172\" y1=\"-27588\" x2=\"-27690\" x1=\"-26970\" fill=\"none\"/><polygon stroke-width=\"1\" stroke=\"none\" points=\" -29735 -29146 -28981 -28790 -29047 -28669\"/><polygon stroke-width=\"1\" points=\" -29735 -29146 -28981 -28790 -29047 -28669\" fill=\"none\"/><polygon stroke-width=\"1\" stroke=\"none\" points=\" -30717 -30850 -30786 -31899 -30648 -31899\"/><polygon stroke-width=\"1\" points=\" -30717 -30850 -30786 -31899 -30648 -31899\" fill=\"none\"/><polygon stroke-width=\"1\" stroke=\"none\" points=\" -31705 -29146 -32196 -28782 -32266 -28900\"/><polygon stroke-width=\"1\" points=\" -31705 -29146 -32196 -28782 -32266 -28900\" fill=\"none\"/><line y2=\"-27747\" y1=\"-27747\" x2=\"-30786\" x1=\"-30648\" fill=\"none\"/><line y2=\"-27964\" y1=\"-27964\" x2=\"-30768\" x1=\"-30666\" fill=\"none\"/><line y2=\"-28180\" y1=\"-28180\" x2=\"-30750\" x1=\"-30684\" fill=\"none\"/><line y2=\"-28397\" y1=\"-28397\" x2=\"-30732\" x1=\"-30702\" fill=\"none\"/><line y2=\"-30645\" y1=\"-30526\" x2=\"-32196\" x1=\"-32266\" fill=\"none\"/><line y2=\"-30515\" y1=\"-30439\" x2=\"-32021\" x1=\"-32066\" fill=\"none\"/><line y2=\"-30385\" y1=\"-30351\" x2=\"-31846\" x1=\"-31866\" fill=\"none\"/><text y=\"-26826\" xml:space=\"preserve\" x=\"-26182\" stroke=\"none\" font-size=\"433.3333\" font-family=\"sans-serif\">O</text><text y=\"-26826\" xml:space=\"preserve\" x=\"-27996\" stroke=\"none\" font-size=\"433.3333\" font-family=\"sans-serif\">O</text><text y=\"-27349\" xml:space=\"preserve\" x=\"-25274\" stroke=\"none\" font-size=\"433.3333\" font-family=\"sans-serif\">CH</text><text y=\"-27259\" xml:space=\"preserve\" x=\"-24697\" stroke=\"none\" font-size=\"313.3333\" font-family=\"sans-serif\">3</text><text y=\"-28441\" xml:space=\"preserve\" x=\"-28978\" stroke=\"none\" font-size=\"433.3333\" font-family=\"sans-serif\">O</text><text y=\"-27349\" xml:space=\"preserve\" x=\"-30870\" stroke=\"none\" font-size=\"433.3333\" font-family=\"sans-serif\">OH</text><text y=\"-32242\" xml:space=\"preserve\" x=\"-31777\" stroke=\"none\" font-size=\"433.3333\" font-family=\"sans-serif\">OH</text><text y=\"-28441\" xml:space=\"preserve\" x=\"-32762\" stroke=\"none\" font-size=\"433.3333\" font-family=\"sans-serif\">OH</text><text y=\"-30628\" xml:space=\"preserve\" x=\"-32762\" stroke=\"none\" font-size=\"433.3333\" font-family=\"sans-serif\">OH</text><text y=\"-30102\" xml:space=\"preserve\" x=\"-29885\" stroke=\"none\" font-size=\"433.3333\" font-family=\"sans-serif\">O</text><text y=\"-29108\" xml:space=\"preserve\" x=\"-30134\" stroke=\"none\" font-style=\"italic\" font-size=\"313.3333\" font-family=\"sans-serif\">S</text><text y=\"-28701\" xml:space=\"preserve\" x=\"-30870\" stroke=\"none\" font-style=\"italic\" font-size=\"313.3333\" font-family=\"sans-serif\">R</text><text y=\"-30370\" xml:space=\"preserve\" x=\"-30870\" stroke=\"none\" font-style=\"italic\" font-size=\"313.3333\" font-family=\"sans-serif\">R</text><text y=\"-29108\" xml:space=\"preserve\" x=\"-31607\" stroke=\"none\" font-style=\"italic\" font-size=\"313.3333\" font-family=\"sans-serif\">S</text><text y=\"-29960\" xml:space=\"preserve\" x=\"-31607\" stroke=\"none\" font-style=\"italic\" font-size=\"313.3333\" font-family=\"sans-serif\">S</text></g></g></svg>"
        },
        {
            "rn":"1001966-93-3",
            "name":"Methyl 4-[[(4-methoxy-1-phenyl-1<em>H</em>-pyrazol-3-yl)carbonyl]amino]benzoate",
            "image":"<svg width=\"364.47\" viewBox=\"0 0 12149 7154\" text-rendering=\"auto\" stroke-width=\"1\" stroke-opacity=\"1\" stroke-miterlimit=\"10\" stroke-linejoin=\"miter\" stroke-linecap=\"square\" stroke-dashoffset=\"0\" stroke-dasharray=\"none\" stroke=\"black\" shape-rendering=\"auto\" image-rendering=\"auto\" height=\"214.62\" font-weight=\"normal\" font-style=\"normal\" font-size=\"12\" font-family=\"'Dialog'\" fill-opacity=\"1\" fill=\"black\" color-rendering=\"auto\" color-interpolation=\"auto\" xmlns=\"http://www.w3.org/2000/svg\"><g><g stroke=\"white\" fill=\"white\"><rect y=\"0\" x=\"0\" width=\"12149\" stroke=\"none\" height=\"7154\"/></g><g transform=\"translate(32866,32758)\" text-rendering=\"geometricPrecision\" stroke-width=\"44\" stroke-linejoin=\"round\" stroke-linecap=\"round\"><line y2=\"-28210\" y1=\"-27756\" x2=\"-29082\" x1=\"-29697\" fill=\"none\"/><line y2=\"-27398\" y1=\"-26502\" x2=\"-29816\" x1=\"-29541\" fill=\"none\"/><line y2=\"-27617\" y1=\"-28201\" x2=\"-27952\" x1=\"-28706\" fill=\"none\"/><line y2=\"-27557\" y1=\"-27993\" x2=\"-28149\" x1=\"-28718\" fill=\"none\"/><line y2=\"-26502\" y1=\"-26502\" x2=\"-29541\" x1=\"-28337\" fill=\"none\"/><line y2=\"-26673\" y1=\"-26673\" x2=\"-29388\" x1=\"-28487\" fill=\"none\"/><line y2=\"-26502\" y1=\"-27617\" x2=\"-28337\" x1=\"-27952\" fill=\"none\"/><line y2=\"-28143\" y1=\"-27617\" x2=\"-27045\" x1=\"-27952\" fill=\"none\"/><line y2=\"-28143\" y1=\"-27727\" x2=\"-30792\" x1=\"-30073\" fill=\"none\"/><line y2=\"-26086\" y1=\"-26502\" x2=\"-27617\" x1=\"-28337\" fill=\"none\"/><line y2=\"-26392\" y1=\"-26086\" x2=\"-26710\" x1=\"-27242\" fill=\"none\"/><line y2=\"-28969\" y1=\"-28143\" x2=\"-27045\" x1=\"-27045\" fill=\"none\"/><line y2=\"-29715\" y1=\"-29408\" x2=\"-26138\" x1=\"-26664\" fill=\"none\"/><line y2=\"-27788\" y1=\"-28204\" x2=\"-26291\" x1=\"-27011\" fill=\"none\"/><line y2=\"-27666\" y1=\"-28080\" x2=\"-26361\" x1=\"-27080\" fill=\"none\"/><line y2=\"-28143\" y1=\"-29278\" x2=\"-30792\" x1=\"-30792\" fill=\"none\"/><line y2=\"-28285\" y1=\"-29137\" x2=\"-30963\" x1=\"-30963\" fill=\"none\"/><line y2=\"-27574\" y1=\"-28143\" x2=\"-31774\" x1=\"-30792\" fill=\"none\"/><line y2=\"-29278\" y1=\"-29848\" x2=\"-30792\" x1=\"-31774\" fill=\"none\"/><line y2=\"-28143\" y1=\"-27574\" x2=\"-32762\" x1=\"-31774\" fill=\"none\"/><line y2=\"-28218\" y1=\"-27791\" x2=\"-32554\" x1=\"-31815\" fill=\"none\"/><line y2=\"-29848\" y1=\"-29278\" x2=\"-31774\" x1=\"-32762\" fill=\"none\"/><line y2=\"-29628\" y1=\"-29203\" x2=\"-31815\" x1=\"-32554\" fill=\"none\"/><line y2=\"-29278\" y1=\"-28143\" x2=\"-32762\" x1=\"-32762\" fill=\"none\"/><line y2=\"-30850\" y1=\"-29715\" x2=\"-26138\" x1=\"-26138\" fill=\"none\"/><line y2=\"-30708\" y1=\"-29856\" x2=\"-25968\" x1=\"-25968\" fill=\"none\"/><line y2=\"-29715\" y1=\"-29146\" x2=\"-26138\" x1=\"-25150\" fill=\"none\"/><line y2=\"-31419\" y1=\"-30850\" x2=\"-25150\" x1=\"-26138\" fill=\"none\"/><line y2=\"-29146\" y1=\"-29715\" x2=\"-25150\" x1=\"-24168\" fill=\"none\"/><line y2=\"-29362\" y1=\"-29790\" x2=\"-25113\" x1=\"-24376\" fill=\"none\"/><line y2=\"-30850\" y1=\"-31419\" x2=\"-24168\" x1=\"-25150\" fill=\"none\"/><line y2=\"-30775\" y1=\"-31202\" x2=\"-24376\" x1=\"-25113\" fill=\"none\"/><line y2=\"-29715\" y1=\"-30850\" x2=\"-24168\" x1=\"-24168\" fill=\"none\"/><line y2=\"-31376\" y1=\"-30850\" x2=\"-23261\" x1=\"-24168\" fill=\"none\"/><line y2=\"-30960\" y1=\"-31376\" x2=\"-22542\" x1=\"-23261\" fill=\"none\"/><line y2=\"-31266\" y1=\"-30960\" x2=\"-21634\" x1=\"-22166\" fill=\"none\"/><line y2=\"-32202\" y1=\"-31376\" x2=\"-23330\" x1=\"-23330\" fill=\"none\"/><line y2=\"-32202\" y1=\"-31376\" x2=\"-23192\" x1=\"-23192\" fill=\"none\"/><text y=\"-29010\" xml:space=\"preserve\" x=\"-27198\" stroke=\"none\" font-size=\"433.3333\" font-family=\"sans-serif\">NH</text><text y=\"-27438\" xml:space=\"preserve\" x=\"-26291\" stroke=\"none\" font-size=\"433.3333\" font-family=\"sans-serif\">O</text><text y=\"-25800\" xml:space=\"preserve\" x=\"-27583\" stroke=\"none\" font-size=\"433.3333\" font-family=\"sans-serif\">O</text><text y=\"-26323\" xml:space=\"preserve\" x=\"-26676\" stroke=\"none\" font-size=\"433.3333\" font-family=\"sans-serif\">CH</text><text y=\"-26234\" xml:space=\"preserve\" x=\"-26098\" stroke=\"none\" font-size=\"313.3333\" font-family=\"sans-serif\">3</text><text y=\"-30671\" xml:space=\"preserve\" x=\"-22504\" stroke=\"none\" font-size=\"433.3333\" font-family=\"sans-serif\">O</text><text y=\"-32242\" xml:space=\"preserve\" x=\"-23414\" stroke=\"none\" font-size=\"433.3333\" font-family=\"sans-serif\">O</text><text y=\"-31197\" xml:space=\"preserve\" x=\"-21597\" stroke=\"none\" font-size=\"433.3333\" font-family=\"sans-serif\">CH</text><text y=\"-31107\" xml:space=\"preserve\" x=\"-21019\" stroke=\"none\" font-size=\"313.3333\" font-family=\"sans-serif\">3</text><text y=\"-27438\" xml:space=\"preserve\" x=\"-30038\" stroke=\"none\" font-size=\"433.3333\" font-family=\"sans-serif\">N</text><text y=\"-28169\" xml:space=\"preserve\" x=\"-29047\" stroke=\"none\" font-size=\"433.3333\" font-family=\"sans-serif\">N</text></g></g></svg>"
        },
        {
            "rn":"1002243-83-5",
            "name":"Methyl 1-[(4-bromo-3,5-dimethyl-1<em>H</em>-pyrazol-1-yl)methyl]-1<em>H</em>-pyrazole-3-carboxylate",
            "image":"<svg width=\"309.0\" viewBox=\"0 0 10300 4285\" text-rendering=\"auto\" stroke-width=\"1\" stroke-opacity=\"1\" stroke-miterlimit=\"10\" stroke-linejoin=\"miter\" stroke-linecap=\"square\" stroke-dashoffset=\"0\" stroke-dasharray=\"none\" stroke=\"black\" shape-rendering=\"auto\" image-rendering=\"auto\" height=\"128.55\" font-weight=\"normal\" font-style=\"normal\" font-size=\"12\" font-family=\"'Dialog'\" fill-opacity=\"1\" fill=\"black\" color-rendering=\"auto\" color-interpolation=\"auto\" xmlns=\"http://www.w3.org/2000/svg\"><g><g stroke=\"white\" fill=\"white\"><rect y=\"0\" x=\"0\" width=\"10300\" stroke=\"none\" height=\"4285\"/></g><g transform=\"translate(32866,32758)\" text-rendering=\"geometricPrecision\" stroke-width=\"44\" stroke-linejoin=\"round\" stroke-linecap=\"round\"><line y2=\"-29694\" y1=\"-30630\" x2=\"-30162\" x1=\"-29839\" fill=\"none\"/><line y2=\"-30997\" y1=\"-31462\" x2=\"-29952\" x1=\"-30552\" fill=\"none\"/><line y2=\"-29694\" y1=\"-29694\" x2=\"-31408\" x1=\"-30162\" fill=\"none\"/><line y2=\"-29865\" y1=\"-29865\" x2=\"-31252\" x1=\"-30318\" fill=\"none\"/><line y2=\"-31468\" y1=\"-30850\" x2=\"-30928\" x1=\"-31766\" fill=\"none\"/><line y2=\"-31254\" y1=\"-30792\" x2=\"-30934\" x1=\"-31558\" fill=\"none\"/><line y2=\"-30850\" y1=\"-29694\" x2=\"-31766\" x1=\"-31408\" fill=\"none\"/><line y2=\"-31376\" y1=\"-30960\" x2=\"-28857\" x1=\"-29576\" fill=\"none\"/><line y2=\"-30960\" y1=\"-31376\" x2=\"-28137\" x1=\"-28857\" fill=\"none\"/><line y2=\"-28836\" y1=\"-29694\" x2=\"-29562\" x1=\"-30162\" fill=\"none\"/><line y2=\"-31176\" y1=\"-30850\" x2=\"-32762\" x1=\"-31766\" fill=\"none\"/><line y2=\"-29065\" y1=\"-29694\" x2=\"-31864\" x1=\"-31408\" fill=\"none\"/><line y2=\"-31442\" y1=\"-30989\" x2=\"-27149\" x1=\"-27762\" fill=\"none\"/><line y2=\"-30630\" y1=\"-29735\" x2=\"-27880\" x1=\"-27606\" fill=\"none\"/><line y2=\"-30850\" y1=\"-31436\" x2=\"-26017\" x1=\"-26774\" fill=\"none\"/><line y2=\"-30789\" y1=\"-31228\" x2=\"-26216\" x1=\"-26782\" fill=\"none\"/><line y2=\"-29735\" y1=\"-29735\" x2=\"-27606\" x1=\"-26401\" fill=\"none\"/><line y2=\"-29905\" y1=\"-29905\" x2=\"-27456\" x1=\"-26551\" fill=\"none\"/><line y2=\"-29735\" y1=\"-30850\" x2=\"-26401\" x1=\"-26017\" fill=\"none\"/><line y2=\"-31376\" y1=\"-30850\" x2=\"-25110\" x1=\"-26017\" fill=\"none\"/><line y2=\"-30960\" y1=\"-31376\" x2=\"-24390\" x1=\"-25110\" fill=\"none\"/><line y2=\"-31266\" y1=\"-30960\" x2=\"-23483\" x1=\"-24015\" fill=\"none\"/><line y2=\"-32202\" y1=\"-31376\" x2=\"-25179\" x1=\"-25179\" fill=\"none\"/><line y2=\"-32202\" y1=\"-31376\" x2=\"-25040\" x1=\"-25040\" fill=\"none\"/><text y=\"-28669\" xml:space=\"preserve\" x=\"-32257\" stroke=\"none\" font-size=\"433.3333\" font-family=\"sans-serif\">Br</text><text y=\"-30671\" xml:space=\"preserve\" x=\"-24353\" stroke=\"none\" font-size=\"433.3333\" font-family=\"sans-serif\">O</text><text y=\"-32242\" xml:space=\"preserve\" x=\"-25260\" stroke=\"none\" font-size=\"433.3333\" font-family=\"sans-serif\">O</text><text y=\"-31197\" xml:space=\"preserve\" x=\"-23446\" stroke=\"none\" font-size=\"433.3333\" font-family=\"sans-serif\">CH</text><text y=\"-31107\" xml:space=\"preserve\" x=\"-22868\" stroke=\"none\" font-size=\"313.3333\" font-family=\"sans-serif\">3</text><text y=\"-30671\" xml:space=\"preserve\" x=\"-29917\" stroke=\"none\" font-size=\"433.3333\" font-family=\"sans-serif\">N</text><text y=\"-31428\" xml:space=\"preserve\" x=\"-30893\" stroke=\"none\" font-size=\"433.3333\" font-family=\"sans-serif\">N</text><text y=\"-30671\" xml:space=\"preserve\" x=\"-28100\" stroke=\"none\" font-size=\"433.3333\" font-family=\"sans-serif\">N</text><text y=\"-31402\" xml:space=\"preserve\" x=\"-27115\" stroke=\"none\" font-size=\"433.3333\" font-family=\"sans-serif\">N</text></g></g></svg>"
        },
        {
            "rn":"100241-90-5",
            "name":"Methyl 2,3-dihydro-2-methyl-3-oxo-5-isothiazolecarboxylate",
            "image":"<svg width=\"189.15\" viewBox=\"0 0 6305 5244\" text-rendering=\"auto\" stroke-width=\"1\" stroke-opacity=\"1\" stroke-miterlimit=\"10\" stroke-linejoin=\"miter\" stroke-linecap=\"square\" stroke-dashoffset=\"0\" stroke-dasharray=\"none\" stroke=\"black\" shape-rendering=\"auto\" image-rendering=\"auto\" height=\"157.32\" font-weight=\"normal\" font-style=\"normal\" font-size=\"12\" font-family=\"'Dialog'\" fill-opacity=\"1\" fill=\"black\" color-rendering=\"auto\" color-interpolation=\"auto\" xmlns=\"http://www.w3.org/2000/svg\"><g><g stroke=\"white\" fill=\"white\"><rect y=\"0\" x=\"0\" width=\"6305\" stroke=\"none\" height=\"5244\"/></g><g transform=\"translate(32866,32758)\" text-rendering=\"geometricPrecision\" stroke-width=\"44\" stroke-linejoin=\"round\" stroke-linecap=\"round\"><line y2=\"-29463\" y1=\"-29463\" x2=\"-31257\" x1=\"-30012\" fill=\"none\"/><line y2=\"-29631\" y1=\"-29631\" x2=\"-31101\" x1=\"-30168\" fill=\"none\"/><line y2=\"-29463\" y1=\"-30399\" x2=\"-30012\" x1=\"-29689\" fill=\"none\"/><line y2=\"-30619\" y1=\"-29463\" x2=\"-31613\" x1=\"-31257\" fill=\"none\"/><line y2=\"-30763\" y1=\"-31228\" x2=\"-29801\" x1=\"-30402\" fill=\"none\"/><line y2=\"-31237\" y1=\"-30619\" x2=\"-30778\" x1=\"-31613\" fill=\"none\"/><line y2=\"-28938\" y1=\"-29463\" x2=\"-29105\" x1=\"-30012\" fill=\"none\"/><line y2=\"-32202\" y1=\"-31595\" x2=\"-30590\" x1=\"-30590\" fill=\"none\"/><line y2=\"-30815\" y1=\"-30552\" x2=\"-32442\" x1=\"-31636\" fill=\"none\"/><line y2=\"-30948\" y1=\"-30685\" x2=\"-32401\" x1=\"-31592\" fill=\"none\"/><line y2=\"-29354\" y1=\"-28938\" x2=\"-28386\" x1=\"-29105\" fill=\"none\"/><line y2=\"-29047\" y1=\"-29354\" x2=\"-27479\" x1=\"-28010\" fill=\"none\"/><line y2=\"-28108\" y1=\"-28938\" x2=\"-29036\" x1=\"-29036\" fill=\"none\"/><line y2=\"-28108\" y1=\"-28938\" x2=\"-29174\" x1=\"-29174\" fill=\"none\"/><text y=\"-29284\" xml:space=\"preserve\" x=\"-28348\" stroke=\"none\" font-size=\"433.3333\" font-family=\"sans-serif\">O</text><text y=\"-27710\" xml:space=\"preserve\" x=\"-29255\" stroke=\"none\" font-size=\"433.3333\" font-family=\"sans-serif\">O</text><text y=\"-28758\" xml:space=\"preserve\" x=\"-27441\" stroke=\"none\" font-size=\"433.3333\" font-family=\"sans-serif\">CH</text><text y=\"-28669\" xml:space=\"preserve\" x=\"-26863\" stroke=\"none\" font-size=\"313.3333\" font-family=\"sans-serif\">3</text><text y=\"-30763\" xml:space=\"preserve\" x=\"-32762\" stroke=\"none\" font-size=\"433.3333\" font-family=\"sans-serif\">O</text><text y=\"-32242\" xml:space=\"preserve\" x=\"-30740\" stroke=\"none\" font-size=\"433.3333\" font-family=\"sans-serif\">CH</text><text y=\"-32153\" xml:space=\"preserve\" x=\"-30162\" stroke=\"none\" font-size=\"313.3333\" font-family=\"sans-serif\">3</text><text y=\"-30440\" xml:space=\"preserve\" x=\"-29767\" stroke=\"none\" font-size=\"433.3333\" font-family=\"sans-serif\">S</text><text y=\"-31197\" xml:space=\"preserve\" x=\"-30740\" stroke=\"none\" font-size=\"433.3333\" font-family=\"sans-serif\">N</text></g></g></svg>"
        },
        {
            "rn":"1002535-20-7",
            "name":"Methyl 1,4-dinitro-1<em>H</em>-pyrazole-3-carboxylate",
            "image":"<svg width=\"223.56\" viewBox=\"0 0 7452 4970\" text-rendering=\"auto\" stroke-width=\"1\" stroke-opacity=\"1\" stroke-miterlimit=\"10\" stroke-linejoin=\"miter\" stroke-linecap=\"square\" stroke-dashoffset=\"0\" stroke-dasharray=\"none\" stroke=\"black\" shape-rendering=\"auto\" image-rendering=\"auto\" height=\"149.1\" font-weight=\"normal\" font-style=\"normal\" font-size=\"12\" font-family=\"'Dialog'\" fill-opacity=\"1\" fill=\"black\" color-rendering=\"auto\" color-interpolation=\"auto\" xmlns=\"http://www.w3.org/2000/svg\"><g><g stroke=\"white\" fill=\"white\"><rect y=\"0\" x=\"0\" width=\"7452\" stroke=\"none\" height=\"4970\"/></g><g transform=\"translate(32866,32758)\" text-rendering=\"geometricPrecision\" stroke-width=\"44\" stroke-linejoin=\"round\" stroke-linecap=\"round\"><line y2=\"-29735\" y1=\"-30850\" x2=\"-29247\" x1=\"-28862\" fill=\"none\"/><line y2=\"-30850\" y1=\"-31434\" x2=\"-28862\" x1=\"-29616\" fill=\"none\"/><line y2=\"-30789\" y1=\"-31228\" x2=\"-29062\" x1=\"-29628\" fill=\"none\"/><line y2=\"-29735\" y1=\"-29735\" x2=\"-30451\" x1=\"-29247\" fill=\"none\"/><line y2=\"-29905\" y1=\"-29905\" x2=\"-30301\" x1=\"-29397\" fill=\"none\"/><line y2=\"-31442\" y1=\"-30989\" x2=\"-29995\" x1=\"-30607\" fill=\"none\"/><line y2=\"-30630\" y1=\"-29735\" x2=\"-30729\" x1=\"-30451\" fill=\"none\"/><line y2=\"-31376\" y1=\"-30850\" x2=\"-27955\" x1=\"-28862\" fill=\"none\"/><line y2=\"-29319\" y1=\"-29735\" x2=\"-28527\" x1=\"-29247\" fill=\"none\"/><line y2=\"-31266\" y1=\"-30960\" x2=\"-31514\" x1=\"-30983\" fill=\"none\"/><line y2=\"-30960\" y1=\"-31376\" x2=\"-27236\" x1=\"-27955\" fill=\"none\"/><line y2=\"-31266\" y1=\"-30960\" x2=\"-26329\" x1=\"-26860\" fill=\"none\"/><line y2=\"-32202\" y1=\"-31376\" x2=\"-28025\" x1=\"-28025\" fill=\"none\"/><line y2=\"-32202\" y1=\"-31376\" x2=\"-27886\" x1=\"-27886\" fill=\"none\"/><line y2=\"-28383\" y1=\"-28992\" x2=\"-28270\" x1=\"-28270\" fill=\"none\"/><line y2=\"-28383\" y1=\"-28992\" x2=\"-28412\" x1=\"-28412\" fill=\"none\"/><line y2=\"-29689\" y1=\"-29380\" x2=\"-27658\" x1=\"-28186\" fill=\"none\"/><line y2=\"-29564\" y1=\"-29258\" x2=\"-27586\" x1=\"-28117\" fill=\"none\"/><line y2=\"-32202\" y1=\"-31595\" x2=\"-31772\" x1=\"-31772\" fill=\"none\"/><line y2=\"-32202\" y1=\"-31595\" x2=\"-31633\" x1=\"-31633\" fill=\"none\"/><line y2=\"-30899\" y1=\"-31205\" x2=\"-32387\" x1=\"-31855\" fill=\"none\"/><line y2=\"-31020\" y1=\"-31327\" x2=\"-32456\" x1=\"-31925\" fill=\"none\"/><text y=\"-30671\" xml:space=\"preserve\" x=\"-27201\" stroke=\"none\" font-size=\"433.3333\" font-family=\"sans-serif\">O</text><text y=\"-32242\" xml:space=\"preserve\" x=\"-28108\" stroke=\"none\" font-size=\"433.3333\" font-family=\"sans-serif\">O</text><text y=\"-31197\" xml:space=\"preserve\" x=\"-26294\" stroke=\"none\" font-size=\"433.3333\" font-family=\"sans-serif\">CH</text><text y=\"-31107\" xml:space=\"preserve\" x=\"-25716\" stroke=\"none\" font-size=\"313.3333\" font-family=\"sans-serif\">3</text><text y=\"-29033\" xml:space=\"preserve\" x=\"-28493\" stroke=\"none\" font-size=\"433.3333\" font-family=\"sans-serif\">N</text><text y=\"-27984\" xml:space=\"preserve\" x=\"-28493\" stroke=\"none\" font-size=\"433.3333\" font-family=\"sans-serif\">O</text><text y=\"-29556\" xml:space=\"preserve\" x=\"-27586\" stroke=\"none\" font-size=\"433.3333\" font-family=\"sans-serif\">O</text><text y=\"-31197\" xml:space=\"preserve\" x=\"-31855\" stroke=\"none\" font-size=\"433.3333\" font-family=\"sans-serif\">N</text><text y=\"-32242\" xml:space=\"preserve\" x=\"-31855\" stroke=\"none\" font-size=\"433.3333\" font-family=\"sans-serif\">O</text><text y=\"-30671\" xml:space=\"preserve\" x=\"-32762\" stroke=\"none\" font-size=\"433.3333\" font-family=\"sans-serif\">O</text><text y=\"-31402\" xml:space=\"preserve\" x=\"-29957\" stroke=\"none\" font-size=\"433.3333\" font-family=\"sans-serif\">N</text><text y=\"-30671\" xml:space=\"preserve\" x=\"-30948\" stroke=\"none\" font-size=\"433.3333\" font-family=\"sans-serif\">N</text></g></g></svg>"
        },
        {
            "rn":"1002535-22-9",
            "name":"Methyl 3-[(4-chloro-3-nitro-1<em>H</em>-pyrazol-1-yl)methyl]benzoate",
            "image":"<svg width=\"339.15\" viewBox=\"0 0 11305 4285\" text-rendering=\"auto\" stroke-width=\"1\" stroke-opacity=\"1\" stroke-miterlimit=\"10\" stroke-linejoin=\"miter\" stroke-linecap=\"square\" stroke-dashoffset=\"0\" stroke-dasharray=\"none\" stroke=\"black\" shape-rendering=\"auto\" image-rendering=\"auto\" height=\"128.55\" font-weight=\"normal\" font-style=\"normal\" font-size=\"12\" font-family=\"'Dialog'\" fill-opacity=\"1\" fill=\"black\" color-rendering=\"auto\" color-interpolation=\"auto\" xmlns=\"http://www.w3.org/2000/svg\"><g><g stroke=\"white\" fill=\"white\"><rect y=\"0\" x=\"0\" width=\"11305\" stroke=\"none\" height=\"4285\"/></g><g transform=\"translate(32866,32758)\" text-rendering=\"geometricPrecision\" stroke-width=\"44\" stroke-linejoin=\"round\" stroke-linecap=\"round\"><line y2=\"-30997\" y1=\"-31462\" x2=\"-28981\" x1=\"-29582\" fill=\"none\"/><line y2=\"-29694\" y1=\"-30630\" x2=\"-29192\" x1=\"-28868\" fill=\"none\"/><line y2=\"-31468\" y1=\"-30850\" x2=\"-29960\" x1=\"-30795\" fill=\"none\"/><line y2=\"-31254\" y1=\"-30792\" x2=\"-29963\" x1=\"-30590\" fill=\"none\"/><line y2=\"-29694\" y1=\"-29694\" x2=\"-30440\" x1=\"-29192\" fill=\"none\"/><line y2=\"-29865\" y1=\"-29865\" x2=\"-30284\" x1=\"-29348\" fill=\"none\"/><line y2=\"-30850\" y1=\"-29694\" x2=\"-30795\" x1=\"-30440\" fill=\"none\"/><line y2=\"-31376\" y1=\"-30960\" x2=\"-27886\" x1=\"-28605\" fill=\"none\"/><line y2=\"-30850\" y1=\"-31376\" x2=\"-26979\" x1=\"-27886\" fill=\"none\"/><line y2=\"-31266\" y1=\"-30850\" x2=\"-31514\" x1=\"-30795\" fill=\"none\"/><line y2=\"-29065\" y1=\"-29694\" x2=\"-30896\" x1=\"-30440\" fill=\"none\"/><line y2=\"-31419\" y1=\"-30850\" x2=\"-25991\" x1=\"-26979\" fill=\"none\"/><line y2=\"-31202\" y1=\"-30775\" x2=\"-26031\" x1=\"-26771\" fill=\"none\"/><line y2=\"-30850\" y1=\"-29715\" x2=\"-26979\" x1=\"-26979\" fill=\"none\"/><line y2=\"-30850\" y1=\"-31419\" x2=\"-25009\" x1=\"-25991\" fill=\"none\"/><line y2=\"-29715\" y1=\"-29146\" x2=\"-26979\" x1=\"-25991\" fill=\"none\"/><line y2=\"-29790\" y1=\"-29362\" x2=\"-26771\" x1=\"-26031\" fill=\"none\"/><line y2=\"-29715\" y1=\"-30850\" x2=\"-25009\" x1=\"-25009\" fill=\"none\"/><line y2=\"-29856\" y1=\"-30708\" x2=\"-25179\" x1=\"-25179\" fill=\"none\"/><line y2=\"-29146\" y1=\"-29715\" x2=\"-25991\" x1=\"-25009\" fill=\"none\"/><line y2=\"-31376\" y1=\"-30850\" x2=\"-24102\" x1=\"-25009\" fill=\"none\"/><line y2=\"-32202\" y1=\"-31595\" x2=\"-31772\" x1=\"-31772\" fill=\"none\"/><line y2=\"-32202\" y1=\"-31595\" x2=\"-31633\" x1=\"-31633\" fill=\"none\"/><line y2=\"-30899\" y1=\"-31205\" x2=\"-32387\" x1=\"-31855\" fill=\"none\"/><line y2=\"-31020\" y1=\"-31327\" x2=\"-32456\" x1=\"-31925\" fill=\"none\"/><line y2=\"-30960\" y1=\"-31376\" x2=\"-23382\" x1=\"-24102\" fill=\"none\"/><line y2=\"-31266\" y1=\"-30960\" x2=\"-22475\" x1=\"-23007\" fill=\"none\"/><line y2=\"-32202\" y1=\"-31376\" x2=\"-24171\" x1=\"-24171\" fill=\"none\"/><line y2=\"-32202\" y1=\"-31376\" x2=\"-24032\" x1=\"-24032\" fill=\"none\"/><text y=\"-31197\" xml:space=\"preserve\" x=\"-31855\" stroke=\"none\" font-size=\"433.3333\" font-family=\"sans-serif\">N</text><text y=\"-32242\" xml:space=\"preserve\" x=\"-31855\" stroke=\"none\" font-size=\"433.3333\" font-family=\"sans-serif\">O</text><text y=\"-30671\" xml:space=\"preserve\" x=\"-32762\" stroke=\"none\" font-size=\"433.3333\" font-family=\"sans-serif\">O</text><text y=\"-28669\" xml:space=\"preserve\" x=\"-31286\" stroke=\"none\" font-size=\"433.3333\" font-family=\"sans-serif\">Cl</text><text y=\"-30671\" xml:space=\"preserve\" x=\"-23348\" stroke=\"none\" font-size=\"433.3333\" font-family=\"sans-serif\">O</text><text y=\"-32242\" xml:space=\"preserve\" x=\"-24255\" stroke=\"none\" font-size=\"433.3333\" font-family=\"sans-serif\">O</text><text y=\"-31197\" xml:space=\"preserve\" x=\"-22440\" stroke=\"none\" font-size=\"433.3333\" font-family=\"sans-serif\">CH</text><text y=\"-31107\" xml:space=\"preserve\" x=\"-21863\" stroke=\"none\" font-size=\"313.3333\" font-family=\"sans-serif\">3</text><text y=\"-30671\" xml:space=\"preserve\" x=\"-28946\" stroke=\"none\" font-size=\"433.3333\" font-family=\"sans-serif\">N</text><text y=\"-31428\" xml:space=\"preserve\" x=\"-29923\" stroke=\"none\" font-size=\"433.3333\" font-family=\"sans-serif\">N</text></g></g></svg>"
        },
        {
            "rn":"100254-22-6",
            "name":"Methyl 4-[[2-(ethylamino)acetyl]amino]benzoate",
            "image":"<svg width=\"329.01\" viewBox=\"0 0 10967 3944\" text-rendering=\"auto\" stroke-width=\"1\" stroke-opacity=\"1\" stroke-miterlimit=\"10\" stroke-linejoin=\"miter\" stroke-linecap=\"square\" stroke-dashoffset=\"0\" stroke-dasharray=\"none\" stroke=\"black\" shape-rendering=\"auto\" image-rendering=\"auto\" height=\"118.32\" font-weight=\"normal\" font-style=\"normal\" font-size=\"12\" font-family=\"'Dialog'\" fill-opacity=\"1\" fill=\"black\" color-rendering=\"auto\" color-interpolation=\"auto\" xmlns=\"http://www.w3.org/2000/svg\"><g><g stroke=\"white\" fill=\"white\"><rect y=\"0\" x=\"0\" width=\"10967\" stroke=\"none\" height=\"3944\"/></g><g transform=\"translate(32866,32758)\" text-rendering=\"geometricPrecision\" stroke-width=\"44\" stroke-linejoin=\"round\" stroke-linecap=\"round\"><line y2=\"-30850\" y1=\"-29715\" x2=\"-27317\" x1=\"-27317\" fill=\"none\"/><line y2=\"-30708\" y1=\"-29856\" x2=\"-27149\" x1=\"-27149\" fill=\"none\"/><line y2=\"-29715\" y1=\"-29146\" x2=\"-27317\" x1=\"-26332\" fill=\"none\"/><line y2=\"-31419\" y1=\"-30850\" x2=\"-26332\" x1=\"-27317\" fill=\"none\"/><line y2=\"-29146\" y1=\"-29715\" x2=\"-26332\" x1=\"-25347\" fill=\"none\"/><line y2=\"-29362\" y1=\"-29790\" x2=\"-26294\" x1=\"-25555\" fill=\"none\"/><line y2=\"-30850\" y1=\"-31419\" x2=\"-25347\" x1=\"-26332\" fill=\"none\"/><line y2=\"-30775\" y1=\"-31202\" x2=\"-25555\" x1=\"-26294\" fill=\"none\"/><line y2=\"-29715\" y1=\"-30850\" x2=\"-25347\" x1=\"-25347\" fill=\"none\"/><line y2=\"-31376\" y1=\"-30850\" x2=\"-24440\" x1=\"-25347\" fill=\"none\"/><line y2=\"-29408\" y1=\"-29715\" x2=\"-27846\" x1=\"-27317\" fill=\"none\"/><line y2=\"-29715\" y1=\"-29299\" x2=\"-29134\" x1=\"-28415\" fill=\"none\"/><line y2=\"-30960\" y1=\"-31376\" x2=\"-23720\" x1=\"-24440\" fill=\"none\"/><line y2=\"-31266\" y1=\"-30960\" x2=\"-22813\" x1=\"-23345\" fill=\"none\"/><line y2=\"-32202\" y1=\"-31376\" x2=\"-24512\" x1=\"-24512\" fill=\"none\"/><line y2=\"-32202\" y1=\"-31376\" x2=\"-24370\" x1=\"-24370\" fill=\"none\"/><line y2=\"-29189\" y1=\"-29715\" x2=\"-30041\" x1=\"-29134\" fill=\"none\"/><line y2=\"-29495\" y1=\"-29189\" x2=\"-30567\" x1=\"-30041\" fill=\"none\"/><line y2=\"-29189\" y1=\"-29605\" x2=\"-31855\" x1=\"-31136\" fill=\"none\"/><line y2=\"-29715\" y1=\"-29189\" x2=\"-32762\" x1=\"-31855\" fill=\"none\"/><line y2=\"-30541\" y1=\"-29715\" x2=\"-29203\" x1=\"-29203\" fill=\"none\"/><line y2=\"-30541\" y1=\"-29715\" x2=\"-29062\" x1=\"-29062\" fill=\"none\"/><text y=\"-29010\" xml:space=\"preserve\" x=\"-28377\" stroke=\"none\" font-size=\"433.3333\" font-family=\"sans-serif\">NH</text><text y=\"-30581\" xml:space=\"preserve\" x=\"-29284\" stroke=\"none\" font-size=\"433.3333\" font-family=\"sans-serif\">O</text><text y=\"-29536\" xml:space=\"preserve\" x=\"-31098\" stroke=\"none\" font-size=\"433.3333\" font-family=\"sans-serif\">NH</text><text y=\"-30671\" xml:space=\"preserve\" x=\"-23686\" stroke=\"none\" font-size=\"433.3333\" font-family=\"sans-serif\">O</text><text y=\"-32242\" xml:space=\"preserve\" x=\"-24593\" stroke=\"none\" font-size=\"433.3333\" font-family=\"sans-serif\">O</text><text y=\"-31197\" xml:space=\"preserve\" x=\"-22778\" stroke=\"none\" font-size=\"433.3333\" font-family=\"sans-serif\">CH</text><text y=\"-31107\" xml:space=\"preserve\" x=\"-22201\" stroke=\"none\" font-size=\"313.3333\" font-family=\"sans-serif\">3</text></g></g></svg>"
        },
        {
            "rn":"1003012-19-8",
            "name":"Methyl 4-[(3-amino-1<em>H</em>-pyrazol-1-yl)methyl]benzoate",
            "image":"<svg width=\"324.0\" viewBox=\"0 0 10800 4175\" text-rendering=\"auto\" stroke-width=\"1\" stroke-opacity=\"1\" stroke-miterlimit=\"10\" stroke-linejoin=\"miter\" stroke-linecap=\"square\" stroke-dashoffset=\"0\" stroke-dasharray=\"none\" stroke=\"black\" shape-rendering=\"auto\" image-rendering=\"auto\" height=\"125.25\" font-weight=\"normal\" font-style=\"normal\" font-size=\"12\" font-family=\"'Dialog'\" fill-opacity=\"1\" fill=\"black\" color-rendering=\"auto\" color-interpolation=\"auto\" xmlns=\"http://www.w3.org/2000/svg\"><g><g stroke=\"white\" fill=\"white\"><rect y=\"0\" x=\"0\" width=\"10800\" stroke=\"none\" height=\"4175\"/></g><g transform=\"translate(32866,32758)\" text-rendering=\"geometricPrecision\" stroke-width=\"44\" stroke-linejoin=\"round\" stroke-linecap=\"round\"><line y2=\"-30512\" y1=\"-31448\" x2=\"-29700\" x1=\"-29377\" fill=\"none\"/><line y2=\"-31812\" y1=\"-32277\" x2=\"-29489\" x1=\"-30090\" fill=\"none\"/><line y2=\"-30512\" y1=\"-30512\" x2=\"-30945\" x1=\"-29700\" fill=\"none\"/><line y2=\"-30680\" y1=\"-30680\" x2=\"-30789\" x1=\"-29856\" fill=\"none\"/><line y2=\"-32283\" y1=\"-31668\" x2=\"-30466\" x1=\"-31304\" fill=\"none\"/><line y2=\"-32069\" y1=\"-31607\" x2=\"-30472\" x1=\"-31096\" fill=\"none\"/><line y2=\"-31668\" y1=\"-30512\" x2=\"-31304\" x1=\"-30945\" fill=\"none\"/><line y2=\"-32190\" y1=\"-31774\" x2=\"-28394\" x1=\"-29114\" fill=\"none\"/><line y2=\"-31668\" y1=\"-32190\" x2=\"-27487\" x1=\"-28394\" fill=\"none\"/><line y2=\"-31832\" y1=\"-31668\" x2=\"-31812\" x1=\"-31304\" fill=\"none\"/><line y2=\"-31668\" y1=\"-30529\" x2=\"-27487\" x1=\"-27487\" fill=\"none\"/><line y2=\"-31523\" y1=\"-30671\" x2=\"-27317\" x1=\"-27317\" fill=\"none\"/><line y2=\"-32237\" y1=\"-31668\" x2=\"-26499\" x1=\"-27487\" fill=\"none\"/><line y2=\"-30529\" y1=\"-29960\" x2=\"-27487\" x1=\"-26499\" fill=\"none\"/><line y2=\"-31668\" y1=\"-32237\" x2=\"-25517\" x1=\"-26499\" fill=\"none\"/><line y2=\"-31590\" y1=\"-32017\" x2=\"-25725\" x1=\"-26462\" fill=\"none\"/><line y2=\"-29960\" y1=\"-30529\" x2=\"-26499\" x1=\"-25517\" fill=\"none\"/><line y2=\"-30180\" y1=\"-30604\" x2=\"-26462\" x1=\"-25725\" fill=\"none\"/><line y2=\"-30529\" y1=\"-31668\" x2=\"-25517\" x1=\"-25517\" fill=\"none\"/><line y2=\"-30006\" y1=\"-30529\" x2=\"-24610\" x1=\"-25517\" fill=\"none\"/><line y2=\"-30422\" y1=\"-30006\" x2=\"-23891\" x1=\"-24610\" fill=\"none\"/><line y2=\"-30113\" y1=\"-30422\" x2=\"-22984\" x1=\"-23515\" fill=\"none\"/><line y2=\"-29177\" y1=\"-30006\" x2=\"-24541\" x1=\"-24541\" fill=\"none\"/><line y2=\"-29177\" y1=\"-30006\" x2=\"-24679\" x1=\"-24679\" fill=\"none\"/><text y=\"-30350\" xml:space=\"preserve\" x=\"-23853\" stroke=\"none\" font-size=\"433.3333\" font-family=\"sans-serif\">O</text><text y=\"-28779\" xml:space=\"preserve\" x=\"-24760\" stroke=\"none\" font-size=\"433.3333\" font-family=\"sans-serif\">O</text><text y=\"-29827\" xml:space=\"preserve\" x=\"-22946\" stroke=\"none\" font-size=\"433.3333\" font-family=\"sans-serif\">CH</text><text y=\"-29738\" xml:space=\"preserve\" x=\"-22368\" stroke=\"none\" font-size=\"313.3333\" font-family=\"sans-serif\">3</text><text y=\"-31913\" xml:space=\"preserve\" x=\"-32762\" stroke=\"none\" font-size=\"433.3333\" font-family=\"sans-serif\">NH</text><text y=\"-31824\" xml:space=\"preserve\" x=\"-32185\" stroke=\"none\" font-size=\"313.3333\" font-family=\"sans-serif\">2</text><text y=\"-31488\" xml:space=\"preserve\" x=\"-29452\" stroke=\"none\" font-size=\"433.3333\" font-family=\"sans-serif\">N</text><text y=\"-32242\" xml:space=\"preserve\" x=\"-30431\" stroke=\"none\" font-size=\"433.3333\" font-family=\"sans-serif\">N</text></g></g></svg>"
        },
        {
            "rn":"10030-74-7",
            "name":"Methyl palmitelaidate",
            "image":"<svg width=\"476.22\" viewBox=\"0 0 15874 2293\" text-rendering=\"auto\" stroke-width=\"1\" stroke-opacity=\"1\" stroke-miterlimit=\"10\" stroke-linejoin=\"miter\" stroke-linecap=\"square\" stroke-dashoffset=\"0\" stroke-dasharray=\"none\" stroke=\"black\" shape-rendering=\"auto\" image-rendering=\"auto\" height=\"68.79\" font-weight=\"normal\" font-style=\"normal\" font-size=\"12\" font-family=\"'Dialog'\" fill-opacity=\"1\" fill=\"black\" color-rendering=\"auto\" color-interpolation=\"auto\" xmlns=\"http://www.w3.org/2000/svg\"><g><g stroke=\"white\" fill=\"white\"><rect y=\"0\" x=\"0\" width=\"15874\" stroke=\"none\" height=\"2293\"/></g><g transform=\"translate(32866,32644)\" text-rendering=\"geometricPrecision\" stroke-width=\"44\" stroke-linejoin=\"round\" stroke-linecap=\"round\"><line y2=\"-32297\" y1=\"-31774\" x2=\"-22539\" x1=\"-23446\" fill=\"none\"/><line y2=\"-32112\" y1=\"-31720\" x2=\"-22585\" x1=\"-23264\" fill=\"none\"/><line y2=\"-32297\" y1=\"-31774\" x2=\"-24353\" x1=\"-23446\" fill=\"none\"/><line y2=\"-31774\" y1=\"-32297\" x2=\"-25260\" x1=\"-24353\" fill=\"none\"/><line y2=\"-32297\" y1=\"-31774\" x2=\"-26170\" x1=\"-25260\" fill=\"none\"/><line y2=\"-31774\" y1=\"-32297\" x2=\"-27077\" x1=\"-26170\" fill=\"none\"/><line y2=\"-32297\" y1=\"-31774\" x2=\"-27984\" x1=\"-27077\" fill=\"none\"/><line y2=\"-31774\" y1=\"-32297\" x2=\"-28891\" x1=\"-27984\" fill=\"none\"/><line y2=\"-32297\" y1=\"-31774\" x2=\"-29798\" x1=\"-28891\" fill=\"none\"/><line y2=\"-31774\" y1=\"-32297\" x2=\"-30706\" x1=\"-29798\" fill=\"none\"/><line y2=\"-31774\" y1=\"-32297\" x2=\"-21632\" x1=\"-22539\" fill=\"none\"/><line y2=\"-32297\" y1=\"-31774\" x2=\"-20724\" x1=\"-21632\" fill=\"none\"/><line y2=\"-31774\" y1=\"-32297\" x2=\"-19817\" x1=\"-20724\" fill=\"none\"/><line y2=\"-32297\" y1=\"-31774\" x2=\"-18910\" x1=\"-19817\" fill=\"none\"/><line y2=\"-31774\" y1=\"-32297\" x2=\"-18003\" x1=\"-18910\" fill=\"none\"/><line y2=\"-32297\" y1=\"-31774\" x2=\"-17096\" x1=\"-18003\" fill=\"none\"/><line y2=\"-32190\" y1=\"-31774\" x2=\"-31425\" x1=\"-30706\" fill=\"none\"/><line y2=\"-31942\" y1=\"-32190\" x2=\"-32231\" x1=\"-31800\" fill=\"none\"/><line y2=\"-30945\" y1=\"-31774\" x2=\"-30633\" x1=\"-30633\" fill=\"none\"/><line y2=\"-30945\" y1=\"-31774\" x2=\"-30775\" x1=\"-30775\" fill=\"none\"/><text y=\"-32118\" xml:space=\"preserve\" x=\"-31763\" stroke=\"none\" font-size=\"433.3333\" font-family=\"sans-serif\">O</text><text y=\"-30547\" xml:space=\"preserve\" x=\"-30856\" stroke=\"none\" font-size=\"433.3333\" font-family=\"sans-serif\">O</text><text y=\"-31543\" xml:space=\"preserve\" x=\"-32762\" stroke=\"none\" font-size=\"433.3333\" font-family=\"sans-serif\">CH</text><text y=\"-31454\" xml:space=\"preserve\" x=\"-32185\" stroke=\"none\" font-size=\"313.3333\" font-family=\"sans-serif\">3</text><text y=\"-32242\" xml:space=\"preserve\" x=\"-23371\" stroke=\"none\" font-style=\"italic\" font-size=\"313.3333\" font-family=\"sans-serif\">E</text></g></g></svg>"
        },
        {
            "rn":"100313-49-3",
            "name":"Methyl 4,5-dioxopentanoate",
            "image":"<svg width=\"209.52\" viewBox=\"0 0 6984 3329\" text-rendering=\"auto\" stroke-width=\"1\" stroke-opacity=\"1\" stroke-miterlimit=\"10\" stroke-linejoin=\"miter\" stroke-linecap=\"square\" stroke-dashoffset=\"0\" stroke-dasharray=\"none\" stroke=\"black\" shape-rendering=\"auto\" image-rendering=\"auto\" height=\"99.87\" font-weight=\"normal\" font-style=\"normal\" font-size=\"12\" font-family=\"'Dialog'\" fill-opacity=\"1\" fill=\"black\" color-rendering=\"auto\" color-interpolation=\"auto\" xmlns=\"http://www.w3.org/2000/svg\"><g><g stroke=\"white\" fill=\"white\"><rect y=\"0\" x=\"0\" width=\"6984\" stroke=\"none\" height=\"3329\"/></g><g transform=\"translate(32866,32758)\" text-rendering=\"geometricPrecision\" stroke-width=\"44\" stroke-linejoin=\"round\" stroke-linecap=\"round\"><line y2=\"-31376\" y1=\"-30850\" x2=\"-29798\" x1=\"-30706\" fill=\"none\"/><line y2=\"-30850\" y1=\"-31376\" x2=\"-28891\" x1=\"-29798\" fill=\"none\"/><line y2=\"-31376\" y1=\"-30850\" x2=\"-27984\" x1=\"-28891\" fill=\"none\"/><line y2=\"-31266\" y1=\"-30850\" x2=\"-31425\" x1=\"-30706\" fill=\"none\"/><line y2=\"-31018\" y1=\"-31266\" x2=\"-32231\" x1=\"-31803\" fill=\"none\"/><line y2=\"-30024\" y1=\"-30850\" x2=\"-30636\" x1=\"-30636\" fill=\"none\"/><line y2=\"-30024\" y1=\"-30850\" x2=\"-30778\" x1=\"-30778\" fill=\"none\"/><line y2=\"-30850\" y1=\"-31376\" x2=\"-27077\" x1=\"-27984\" fill=\"none\"/><line y2=\"-31266\" y1=\"-30850\" x2=\"-26358\" x1=\"-27077\" fill=\"none\"/><line y2=\"-31096\" y1=\"-30784\" x2=\"-26378\" x1=\"-26918\" fill=\"none\"/><line y2=\"-32202\" y1=\"-31376\" x2=\"-28056\" x1=\"-28056\" fill=\"none\"/><line y2=\"-32202\" y1=\"-31376\" x2=\"-27915\" x1=\"-27915\" fill=\"none\"/><text y=\"-32242\" xml:space=\"preserve\" x=\"-28137\" stroke=\"none\" font-size=\"433.3333\" font-family=\"sans-serif\">O</text><text y=\"-31197\" xml:space=\"preserve\" x=\"-26323\" stroke=\"none\" font-size=\"433.3333\" font-family=\"sans-serif\">O</text><text y=\"-31197\" xml:space=\"preserve\" x=\"-31766\" stroke=\"none\" font-size=\"433.3333\" font-family=\"sans-serif\">O</text><text y=\"-29625\" xml:space=\"preserve\" x=\"-30859\" stroke=\"none\" font-size=\"433.3333\" font-family=\"sans-serif\">O</text><text y=\"-30619\" xml:space=\"preserve\" x=\"-32762\" stroke=\"none\" font-size=\"433.3333\" font-family=\"sans-serif\">CH</text><text y=\"-30529\" xml:space=\"preserve\" x=\"-32185\" stroke=\"none\" font-size=\"313.3333\" font-family=\"sans-serif\">3</text></g></g></svg>"
        },
        {
            "rn":"1003688-36-5",
            "name":"Methyl 3-[[[[[3-[(hexahydro-1<em>H</em>-azepin-1-yl)carbonyl]phenyl]amino]thioxomethyl]amino]carbonyl]benzoate",
            "image":"<svg width=\"492.03\" viewBox=\"0 0 16401 4142\" text-rendering=\"auto\" stroke-width=\"1\" stroke-opacity=\"1\" stroke-miterlimit=\"10\" stroke-linejoin=\"miter\" stroke-linecap=\"square\" stroke-dashoffset=\"0\" stroke-dasharray=\"none\" stroke=\"black\" shape-rendering=\"auto\" image-rendering=\"auto\" height=\"124.26\" font-weight=\"normal\" font-style=\"normal\" font-size=\"12\" font-family=\"'Dialog'\" fill-opacity=\"1\" fill=\"black\" color-rendering=\"auto\" color-interpolation=\"auto\" xmlns=\"http://www.w3.org/2000/svg\"><g><g stroke=\"white\" fill=\"white\"><rect y=\"0\" x=\"0\" width=\"16401\" stroke=\"none\" height=\"4142\"/></g><g transform=\"translate(32866,32866)\" text-rendering=\"geometricPrecision\" stroke-width=\"44\" stroke-linejoin=\"round\" stroke-linecap=\"round\"><line y2=\"-31275\" y1=\"-32167\" x2=\"-30255\" x1=\"-30457\" fill=\"none\"/><line y2=\"-30168\" y1=\"-30838\" x2=\"-30916\" x1=\"-30379\" fill=\"none\"/><line y2=\"-32167\" y1=\"-32661\" x2=\"-30457\" x1=\"-31483\" fill=\"none\"/><line y2=\"-30168\" y1=\"-30168\" x2=\"-32052\" x1=\"-30916\" fill=\"none\"/><line y2=\"-32661\" y1=\"-32167\" x2=\"-31483\" x1=\"-32508\" fill=\"none\"/><line y2=\"-31055\" y1=\"-30168\" x2=\"-32762\" x1=\"-32052\" fill=\"none\"/><line y2=\"-32167\" y1=\"-31055\" x2=\"-32508\" x1=\"-32762\" fill=\"none\"/><line y2=\"-30532\" y1=\"-30948\" x2=\"-29296\" x1=\"-30015\" fill=\"none\"/><line y2=\"-31055\" y1=\"-30532\" x2=\"-28389\" x1=\"-29296\" fill=\"none\"/><line y2=\"-29703\" y1=\"-30532\" x2=\"-29226\" x1=\"-29226\" fill=\"none\"/><line y2=\"-29703\" y1=\"-30532\" x2=\"-29368\" x1=\"-29368\" fill=\"none\"/><line y2=\"-31055\" y1=\"-30489\" x2=\"-28389\" x1=\"-27406\" fill=\"none\"/><line y2=\"-31133\" y1=\"-30706\" x2=\"-28184\" x1=\"-27444\" fill=\"none\"/><line y2=\"-32193\" y1=\"-31055\" x2=\"-28389\" x1=\"-28389\" fill=\"none\"/><line y2=\"-30489\" y1=\"-31055\" x2=\"-27406\" x1=\"-26418\" fill=\"none\"/><line y2=\"-32762\" y1=\"-32193\" x2=\"-27406\" x1=\"-28389\" fill=\"none\"/><line y2=\"-32546\" y1=\"-32118\" x2=\"-27444\" x1=\"-28184\" fill=\"none\"/><line y2=\"-31055\" y1=\"-32193\" x2=\"-26418\" x1=\"-26418\" fill=\"none\"/><line y2=\"-31200\" y1=\"-32052\" x2=\"-26589\" x1=\"-26589\" fill=\"none\"/><line y2=\"-32193\" y1=\"-32762\" x2=\"-26418\" x1=\"-27406\" fill=\"none\"/><line y2=\"-30642\" y1=\"-31055\" x2=\"-25702\" x1=\"-26418\" fill=\"none\"/><line y2=\"-31055\" y1=\"-30752\" x2=\"-24604\" x1=\"-25133\" fill=\"none\"/><line y2=\"-30642\" y1=\"-31055\" x2=\"-23885\" x1=\"-24604\" fill=\"none\"/><line y2=\"-31055\" y1=\"-30752\" x2=\"-22790\" x1=\"-23319\" fill=\"none\"/><line y2=\"-31884\" y1=\"-31055\" x2=\"-24676\" x1=\"-24676\" fill=\"none\"/><line y2=\"-31884\" y1=\"-31055\" x2=\"-24535\" x1=\"-24535\" fill=\"none\"/><line y2=\"-30532\" y1=\"-31055\" x2=\"-21883\" x1=\"-22790\" fill=\"none\"/><line y2=\"-31884\" y1=\"-31055\" x2=\"-22859\" x1=\"-22859\" fill=\"none\"/><line y2=\"-31884\" y1=\"-31055\" x2=\"-22721\" x1=\"-22721\" fill=\"none\"/><line y2=\"-31101\" y1=\"-30532\" x2=\"-20898\" x1=\"-21883\" fill=\"none\"/><line y2=\"-30882\" y1=\"-30454\" x2=\"-20935\" x1=\"-21675\" fill=\"none\"/><line y2=\"-30532\" y1=\"-29394\" x2=\"-21883\" x1=\"-21883\" fill=\"none\"/><line y2=\"-30532\" y1=\"-31101\" x2=\"-19913\" x1=\"-20898\" fill=\"none\"/><line y2=\"-29394\" y1=\"-28828\" x2=\"-21883\" x1=\"-20898\" fill=\"none\"/><line y2=\"-29472\" y1=\"-29044\" x2=\"-21675\" x1=\"-20935\" fill=\"none\"/><line y2=\"-29394\" y1=\"-30532\" x2=\"-19913\" x1=\"-19913\" fill=\"none\"/><line y2=\"-29538\" y1=\"-30391\" x2=\"-20083\" x1=\"-20083\" fill=\"none\"/><line y2=\"-28828\" y1=\"-29394\" x2=\"-20898\" x1=\"-19913\" fill=\"none\"/><line y2=\"-31055\" y1=\"-30532\" x2=\"-19006\" x1=\"-19913\" fill=\"none\"/><line y2=\"-30642\" y1=\"-31055\" x2=\"-18286\" x1=\"-19006\" fill=\"none\"/><line y2=\"-30948\" y1=\"-30642\" x2=\"-17379\" x1=\"-17911\" fill=\"none\"/><line y2=\"-31884\" y1=\"-31055\" x2=\"-19075\" x1=\"-19075\" fill=\"none\"/><line y2=\"-31884\" y1=\"-31055\" x2=\"-18936\" x1=\"-18936\" fill=\"none\"/><text y=\"-29304\" xml:space=\"preserve\" x=\"-29449\" stroke=\"none\" font-size=\"433.3333\" font-family=\"sans-serif\">O</text><text y=\"-30353\" xml:space=\"preserve\" x=\"-25664\" stroke=\"none\" font-size=\"433.3333\" font-family=\"sans-serif\">NH</text><text y=\"-30353\" xml:space=\"preserve\" x=\"-23850\" stroke=\"none\" font-size=\"433.3333\" font-family=\"sans-serif\">NH</text><text y=\"-31925\" xml:space=\"preserve\" x=\"-24757\" stroke=\"none\" font-size=\"433.3333\" font-family=\"sans-serif\">S</text><text y=\"-31925\" xml:space=\"preserve\" x=\"-22943\" stroke=\"none\" font-size=\"433.3333\" font-family=\"sans-serif\">O</text><text y=\"-30353\" xml:space=\"preserve\" x=\"-18252\" stroke=\"none\" font-size=\"433.3333\" font-family=\"sans-serif\">O</text><text y=\"-31925\" xml:space=\"preserve\" x=\"-19159\" stroke=\"none\" font-size=\"433.3333\" font-family=\"sans-serif\">O</text><text y=\"-30876\" xml:space=\"preserve\" x=\"-17344\" stroke=\"none\" font-size=\"433.3333\" font-family=\"sans-serif\">CH</text><text y=\"-30786\" xml:space=\"preserve\" x=\"-16767\" stroke=\"none\" font-size=\"313.3333\" font-family=\"sans-serif\">3</text><text y=\"-30876\" xml:space=\"preserve\" x=\"-30356\" stroke=\"none\" font-size=\"433.3333\" font-family=\"sans-serif\">N</text></g></g></svg>"
        },
        {
            "rn":"100375-89-1",
            "name":"Methyl 2-[(4-amino-2-chloro-1-naphthalenyl)oxy]acetate",
            "image":"<svg width=\"210.84\" viewBox=\"0 0 7028 6690\" text-rendering=\"auto\" stroke-width=\"1\" stroke-opacity=\"1\" stroke-miterlimit=\"10\" stroke-linejoin=\"miter\" stroke-linecap=\"square\" stroke-dashoffset=\"0\" stroke-dasharray=\"none\" stroke=\"black\" shape-rendering=\"auto\" image-rendering=\"auto\" height=\"200.7\" font-weight=\"normal\" font-style=\"normal\" font-size=\"12\" font-family=\"'Dialog'\" fill-opacity=\"1\" fill=\"black\" color-rendering=\"auto\" color-interpolation=\"auto\" xmlns=\"http://www.w3.org/2000/svg\"><g><g stroke=\"white\" fill=\"white\"><rect y=\"0\" x=\"0\" width=\"7028\" stroke=\"none\" height=\"6690\"/></g><g transform=\"translate(32866,32758)\" text-rendering=\"geometricPrecision\" stroke-width=\"44\" stroke-linejoin=\"round\" stroke-linecap=\"round\"><line y2=\"-29276\" y1=\"-29848\" x2=\"-27906\" x1=\"-28891\" fill=\"none\"/><line y2=\"-28129\" y1=\"-29276\" x2=\"-27906\" x1=\"-27906\" fill=\"none\"/><line y2=\"-28273\" y1=\"-29131\" x2=\"-28077\" x1=\"-28077\" fill=\"none\"/><line y2=\"-29848\" y1=\"-29276\" x2=\"-26924\" x1=\"-27906\" fill=\"none\"/><line y2=\"-29848\" y1=\"-29276\" x2=\"-28891\" x1=\"-29874\" fill=\"none\"/><line y2=\"-29628\" y1=\"-29200\" x2=\"-28926\" x1=\"-29663\" fill=\"none\"/><line y2=\"-27557\" y1=\"-28129\" x2=\"-28891\" x1=\"-27906\" fill=\"none\"/><line y2=\"-28129\" y1=\"-27557\" x2=\"-27906\" x1=\"-26924\" fill=\"none\"/><line y2=\"-29276\" y1=\"-29848\" x2=\"-25942\" x1=\"-26924\" fill=\"none\"/><line y2=\"-29200\" y1=\"-29628\" x2=\"-26153\" x1=\"-26889\" fill=\"none\"/><line y2=\"-29276\" y1=\"-28129\" x2=\"-29874\" x1=\"-29874\" fill=\"none\"/><line y2=\"-28129\" y1=\"-27557\" x2=\"-29874\" x1=\"-28891\" fill=\"none\"/><line y2=\"-28204\" y1=\"-27773\" x2=\"-29663\" x1=\"-28926\" fill=\"none\"/><line y2=\"-27557\" y1=\"-28129\" x2=\"-26924\" x1=\"-25942\" fill=\"none\"/><line y2=\"-27773\" y1=\"-28204\" x2=\"-26889\" x1=\"-26153\" fill=\"none\"/><line y2=\"-28129\" y1=\"-29276\" x2=\"-25942\" x1=\"-25942\" fill=\"none\"/><line y2=\"-31679\" y1=\"-29848\" x2=\"-28891\" x1=\"-28891\" fill=\"none\"/><line y2=\"-32422\" y1=\"-32008\" x2=\"-29796\" x1=\"-29079\" fill=\"none\"/><line y2=\"-31899\" y1=\"-32422\" x2=\"-30703\" x1=\"-29796\" fill=\"none\"/><line y2=\"-26728\" y1=\"-27557\" x2=\"-28891\" x1=\"-28891\" fill=\"none\"/><line y2=\"-29602\" y1=\"-29276\" x2=\"-30440\" x1=\"-29874\" fill=\"none\"/><line y2=\"-32315\" y1=\"-31899\" x2=\"-31422\" x1=\"-30703\" fill=\"none\"/><line y2=\"-32066\" y1=\"-32315\" x2=\"-32228\" x1=\"-31798\" fill=\"none\"/><line y2=\"-31070\" y1=\"-31899\" x2=\"-30633\" x1=\"-30633\" fill=\"none\"/><line y2=\"-31070\" y1=\"-31899\" x2=\"-30772\" x1=\"-30772\" fill=\"none\"/><text y=\"-31720\" xml:space=\"preserve\" x=\"-29042\" stroke=\"none\" font-size=\"433.3333\" font-family=\"sans-serif\">O</text><text y=\"-32242\" xml:space=\"preserve\" x=\"-31763\" stroke=\"none\" font-size=\"433.3333\" font-family=\"sans-serif\">O</text><text y=\"-30671\" xml:space=\"preserve\" x=\"-30856\" stroke=\"none\" font-size=\"433.3333\" font-family=\"sans-serif\">O</text><text y=\"-31668\" xml:space=\"preserve\" x=\"-32762\" stroke=\"none\" font-size=\"433.3333\" font-family=\"sans-serif\">CH</text><text y=\"-31578\" xml:space=\"preserve\" x=\"-32185\" stroke=\"none\" font-size=\"313.3333\" font-family=\"sans-serif\">3</text><text y=\"-29619\" xml:space=\"preserve\" x=\"-31012\" stroke=\"none\" font-size=\"433.3333\" font-family=\"sans-serif\">Cl</text><text y=\"-26329\" xml:space=\"preserve\" x=\"-29042\" stroke=\"none\" font-size=\"433.3333\" font-family=\"sans-serif\">NH</text><text y=\"-26239\" xml:space=\"preserve\" x=\"-28464\" stroke=\"none\" font-size=\"313.3333\" font-family=\"sans-serif\">2</text></g></g></svg>"
        },
        {
            "rn":"100391-80-8",
            "name":"<em>N</em>-Methyl-<em>N</em>-[(phenylmethoxy)carbonyl]glycine methyl ester",
            "image":"<svg width=\"301.71\" viewBox=\"0 0 10057 3716\" text-rendering=\"auto\" stroke-width=\"1\" stroke-opacity=\"1\" stroke-miterlimit=\"10\" stroke-linejoin=\"miter\" stroke-linecap=\"square\" stroke-dashoffset=\"0\" stroke-dasharray=\"none\" stroke=\"black\" shape-rendering=\"auto\" image-rendering=\"auto\" height=\"111.48\" font-weight=\"normal\" font-style=\"normal\" font-size=\"12\" font-family=\"'Dialog'\" fill-opacity=\"1\" fill=\"black\" color-rendering=\"auto\" color-interpolation=\"auto\" xmlns=\"http://www.w3.org/2000/svg\"><g><g stroke=\"white\" fill=\"white\"><rect y=\"0\" x=\"0\" width=\"10057\" stroke=\"none\" height=\"3716\"/></g><g transform=\"translate(32866,32758)\" text-rendering=\"geometricPrecision\" stroke-width=\"44\" stroke-linejoin=\"round\" stroke-linecap=\"round\"><line y2=\"-30850\" y1=\"-31419\" x2=\"-30792\" x1=\"-31777\" fill=\"none\"/><line y2=\"-30775\" y1=\"-31202\" x2=\"-31000\" x1=\"-31740\" fill=\"none\"/><line y2=\"-29715\" y1=\"-30850\" x2=\"-30792\" x1=\"-30792\" fill=\"none\"/><line y2=\"-31419\" y1=\"-30850\" x2=\"-31777\" x1=\"-32762\" fill=\"none\"/><line y2=\"-29146\" y1=\"-29715\" x2=\"-31777\" x1=\"-30792\" fill=\"none\"/><line y2=\"-29362\" y1=\"-29790\" x2=\"-31740\" x1=\"-31000\" fill=\"none\"/><line y2=\"-30850\" y1=\"-29715\" x2=\"-32762\" x1=\"-32762\" fill=\"none\"/><line y2=\"-30708\" y1=\"-29856\" x2=\"-32595\" x1=\"-32595\" fill=\"none\"/><line y2=\"-29715\" y1=\"-29146\" x2=\"-32762\" x1=\"-31777\" fill=\"none\"/><line y2=\"-31376\" y1=\"-30850\" x2=\"-29885\" x1=\"-30792\" fill=\"none\"/><line y2=\"-30960\" y1=\"-31376\" x2=\"-29166\" x1=\"-29885\" fill=\"none\"/><line y2=\"-31376\" y1=\"-30960\" x2=\"-28071\" x1=\"-28790\" fill=\"none\"/><line y2=\"-30960\" y1=\"-31376\" x2=\"-27352\" x1=\"-28071\" fill=\"none\"/><line y2=\"-32202\" y1=\"-31376\" x2=\"-28143\" x1=\"-28143\" fill=\"none\"/><line y2=\"-32202\" y1=\"-31376\" x2=\"-28002\" x1=\"-28002\" fill=\"none\"/><line y2=\"-31376\" y1=\"-30960\" x2=\"-26257\" x1=\"-26976\" fill=\"none\"/><line y2=\"-30850\" y1=\"-31376\" x2=\"-25350\" x1=\"-26257\" fill=\"none\"/><line y2=\"-30024\" y1=\"-30630\" x2=\"-27164\" x1=\"-27164\" fill=\"none\"/><line y2=\"-31266\" y1=\"-30850\" x2=\"-24630\" x1=\"-25350\" fill=\"none\"/><line y2=\"-30960\" y1=\"-31266\" x2=\"-23723\" x1=\"-24255\" fill=\"none\"/><line y2=\"-30024\" y1=\"-30850\" x2=\"-25280\" x1=\"-25280\" fill=\"none\"/><line y2=\"-30024\" y1=\"-30850\" x2=\"-25419\" x1=\"-25419\" fill=\"none\"/><text y=\"-30671\" xml:space=\"preserve\" x=\"-29131\" stroke=\"none\" font-size=\"433.3333\" font-family=\"sans-serif\">O</text><text y=\"-30671\" xml:space=\"preserve\" x=\"-27317\" stroke=\"none\" font-size=\"433.3333\" font-family=\"sans-serif\">N</text><text y=\"-32242\" xml:space=\"preserve\" x=\"-28224\" stroke=\"none\" font-size=\"433.3333\" font-family=\"sans-serif\">O</text><text y=\"-29625\" xml:space=\"preserve\" x=\"-27317\" stroke=\"none\" font-size=\"433.3333\" font-family=\"sans-serif\">CH</text><text y=\"-29536\" xml:space=\"preserve\" x=\"-26739\" stroke=\"none\" font-size=\"313.3333\" font-family=\"sans-serif\">3</text><text y=\"-31197\" xml:space=\"preserve\" x=\"-24596\" stroke=\"none\" font-size=\"433.3333\" font-family=\"sans-serif\">O</text><text y=\"-29625\" xml:space=\"preserve\" x=\"-25503\" stroke=\"none\" font-size=\"433.3333\" font-family=\"sans-serif\">O</text><text y=\"-30671\" xml:space=\"preserve\" x=\"-23688\" stroke=\"none\" font-size=\"433.3333\" font-family=\"sans-serif\">CH</text><text y=\"-30581\" xml:space=\"preserve\" x=\"-23111\" stroke=\"none\" font-size=\"313.3333\" font-family=\"sans-serif\">3</text></g></g></svg>"
        }
    ]
}
