# Supplementary material for: CAS Common Chemistry in 2021: Expanding Access to Trusted Chemical Information for the Scientific Community
Source: J Chem Inf Model. 2022 May 13;62(11):2737–43. doi: 10.1021/acs.jcim.2c00268 (PMC9199008; doi:10.1021/acs.jcim.2c00268)
Supplement: Supplementary file 1 — ci2c00268_si_001.zip [file ci2c00268_si_001.zip › SI_SearchSchema.json]

{
    "$schema":"http://json-schema.org/draft-04/schema#",
    "type":"object",
    "properties":{
        "count":{
            "type":"integer"
        },
        "results":{
            "type":"array",
            "items":{
                "type":"object",
                "properties":{
                    "rn":{
                        "type":"string"
                    },
                    "name":{
                        "type":"string"
                    },
                    "image":{
                        "type":"string"
                    }
                },
                "required":[
                    "rn",
                    "name",
                    "image"
                ]
            }
        }
    },
    "required":[
        "count",
        "results"
    ]
}
