# Supplementary material for: CAS Common Chemistry in 2021: Expanding Access to Trusted Chemical Information for the Scientific Community
Source: J Chem Inf Model. 2022 May 13;62(11):2737–43. doi: 10.1021/acs.jcim.2c00268 (PMC9199008; doi:10.1021/acs.jcim.2c00268)
Supplement: Supplementary file 2 — ci2c00268_si_002.zip [file ci2c00268_si_002.zip]

Archive with 3 entries (3 files):
- reportHMDBMismatches.groovy
- screenAgainstWikidata.groovy
- reportWikipediaMismatches.groovy
