# Supplementary material for: CAS Common Chemistry in 2021: Expanding Access to Trusted Chemical Information for the Scientific Community
Source: J Chem Inf Model. 2022 May 13;62(11):2737–43. doi: 10.1021/acs.jcim.2c00268 (PMC9199008; doi:10.1021/acs.jcim.2c00268)
Supplement: Supplementary file 2 — ci2c00268_si_002.zip [file ci2c00268_si_002.zip › reportHMDBMismatches.groovy]

// Copyright (C) 2021-2022 Egon Willighagen
//
// MIT license
//
// Example use:
//
//   groovy reportHMDBMismatches.groovy

@Grab(group='io.github.egonw.bacting', module='managers-ui', version='0.0.31')
@Grab(group='io.github.egonw.bacting', module='managers-rdf', version='0.0.31')

workspaceRoot = "."
bioclipse = new net.bioclipse.managers.BioclipseManager(workspaceRoot);
rdf = new net.bioclipse.managers.RDFManager(workspaceRoot);

sparqlQuery = """
PREFIX wd: <http://www.wikidata.org/entity/>
PREFIX wdt: <http://www.wikidata.org/prop/direct/>
PREFIX prov: <http://www.w3.org/ns/prov#>
PREFIX p: <http://www.wikidata.org/prop/>
PREFIX pr: <http://www.wikidata.org/prop/reference/>
PREFIX ps: <http://www.wikidata.org/prop/statement/>
PREFIX schema: <http://schema.org/>
SELECT DISTINCT ?date ?chemical ?cas ?hmdb WHERE {
  ?chemical p:P231 ?casStatement ; wdt:P2057 ?hmdb .
  ?casStatement ps:P231 ?cas ;
                prov:wasDerivedFrom ?reference .
  ?reference pr:P248 wd:Q18907859 ;
             pr:P813 ?date .
}
"""
if (bioclipse.isOnline()) {
  results = rdf.sparqlRemote(
    "https://query.wikidata.org/sparql", sparqlQuery
  )
}

println "Number of results: ${results.rowCount}"
if (results.rowCount == 0) System.exit(0)
for (row in 1..results.rowCount) {
  wikidata = results.get(row, "chemical").substring(3)
  cas      = results.get(row, "cas")
  hmdb     = results.get(row, "hmdb")
  
  link = "https://hmdb.ca/metabolites/${hmdb}"
  try {
    wpPage = bioclipse.download(link)
    if (wpPage.contains(cas)) {
      println "The CAS registry number ${cas} listed on ${link} is matching the one in HMDB, ${wikidata}"
    } else {
      println "Expected the validated CAS registry number ${cas} to be listed on ${link} but was missing"
    }
  } catch (Exception exception) { println "Bad URL: ${link}" }
}
