# Supplementary material for: CAS Common Chemistry in 2021: Expanding Access to Trusted Chemical Information for the Scientific Community
Source: J Chem Inf Model. 2022 May 13;62(11):2737–43. doi: 10.1021/acs.jcim.2c00268 (PMC9199008; doi:10.1021/acs.jcim.2c00268)
Supplement: Supplementary file 2 — ci2c00268_si_002.zip [file ci2c00268_si_002.zip › screenAgainstWikidata.groovy]

// Copyright (C) 2021-2022 Egon Willighagen
//
// MIT license
//
// Example use:
//
//   groovy screenAgainstWikidata.groovy

@Grab(group='io.github.egonw.bacting', module='managers-ui', version='0.0.31')
@Grab(group='io.github.egonw.bacting', module='managers-cdk', version='0.0.31')
@Grab(group='io.github.egonw.bacting', module='managers-inchi', version='0.0.31')
@Grab(group='io.github.egonw.bacting', module='managers-rdf', version='0.0.31')

import java.text.SimpleDateFormat;
import java.util.Date;

workspaceRoot = "."
cdk = new net.bioclipse.managers.CDKManager(workspaceRoot);
bioclipse = new net.bioclipse.managers.BioclipseManager(workspaceRoot);
inchi = new net.bioclipse.managers.InChIManager(workspaceRoot);
rdf = new net.bioclipse.managers.RDFManager(workspaceRoot);

property = "P231" // CAS registry number
source = "Q911173"
referenceURL = null

casInput = "/CAS/cas_20210222.tsv"
batchSize = 2500;

anInChIKeyBatch = new HashSet<String>();
inchikeyToCAS = new HashMap<String,String>();

def parseLine (String line) {
  fields = line.trim().split("\t")
  cas = fields[0]; // println cas
  if (fields.length > 1) name = fields[1]
  if (fields.length > 3) smiles = fields[3]
  if (fields.length > 4) {
    inchistr = fields[4]
    inchikey = fields[5]
  }
  return [ cas, name, smiles, inchistr, inchikey ]
}

String date = new SimpleDateFormat("yyyy-MM-dd").format(new Date());

def matchBatch(HashSet<String> anInChIKeyBatch, HashMap<String,String> inchikeyToCAS, String date) {
  println "New batch"
  wdEntries = new HashMap<String,String>();
  quotedKeys = ""

  // for all InChIKeys in the batch
  for (String key: anInChIKeyBatch) quotedKeys += "\"${key}\" "
  sparqlQuery = """
PREFIX wdt: <http://www.wikidata.org/prop/direct/>
SELECT ?compound ?cas ?key WHERE {
  VALUES ?key { ${quotedKeys} }
  ?compound wdt:P235 ?key .
  OPTIONAL { ?compound wdt:P231 ?cas }
}
    """
  if (bioclipse.isOnline()) {
    rawResults = bioclipse.sparqlRemote(
      "https://query.wikidata.org/sparql", sparqlQuery
    )
    results = rdf.processSPARQLXML(rawResults, sparqlQuery)
    if (results.rowCount != anInChIKeyBatch.size()) println "Not all InChIs in Wikidata, only found ${results.rowCount}/${anInChIKeyBatch.size()}/$batchSize"

    // check results
    println "checking ${results.rowCount} results..."
    for (row in 1..results.rowCount) {
      wdid = results.get(row, "compound").substring(31)
      wdcas = results.get(row, "cas")
      wdkey = results.get(row, "key")
      if (wdcas != inchikeyToCAS.get(wdkey)) {
        println "CAS in Wikidata ($wdid / $wdkey) does not match: expected ${inchikeyToCAS.get(wdkey)} but found $wdcas"
        if (wdcas == null) {
          println "${wdid}\t${property}\t\"${inchikeyToCAS.get(wdkey)}\"" +
            ((source == null) ? "" : "\tS248\t${source}") +
            ((referenceURL == null) ? "" : "\tS854\t\"${referenceURL}\"") +
            "\tS813\t+${date}T00:00:00Z/11 /* QS */\n";
        }
      }
    }
  }
}

// process the file
new File(bioclipse.fullPath(casInput)).eachLine { line ->
  inchikey = null; inchistr = null; smiles = null
  cas = ""; name = ""

  // process the a row
  if (line.startsWith("CAS")) {
    // header line
    return;
  } else if (line.contains("\t")) {
    (cas, name, smiles, inchistr, inchikey) = parseLine(line)
  }

  // we are going to match in Wikidata with the InChI, so track these
  if (inchikey != null) {
    anInChIKeyBatch.add(inchikey);
    inchikeyToCAS.put(inchikey, cas);
  }
  
  // validate the input
  if (!cdk.isValidCAS(cas)) println "checksum not correct: $cas"
  if (smiles != null && inchi != null) {
    mol = cdk.fromSMILES(smiles)

    // InChI match?
    try {
      inchiObj = inchi.generate(mol)
      calcinchiVal = inchiObj.value
      calcinchiKey = inchiObj.key

      if (inchikey.substring(0,12) != calcinchiKey.substring(0,12)) println "$cas InChIKey mismatch: expected $inchikey but got $calcinchiKey"
    } catch (java.security.InvalidParameterException exceotion) {
      println "$cas InChI cannot be generated from SMILES"
    }
  }

  if (anInChIKeyBatch.size() == batchSize) {
    // start new batch
    matchBatch(anInChIKeyBatch, inchikeyToCAS, date)
    anInChIKeyBatch = new HashSet<String>();
  }
}
// and the final left overs
if (anInChIKeyBatch.size() > 0) {
  matchBatch(anInChIKeyBatch, inchikeyToCAS, date)
}
